# Supplementary material for: Modeling maize aflatoxins and fumonisins in a Tanzanian smallholder system: Accounting for diverse risk factors improves mycotoxin models
Source: PLoS One. 2025 Jan 13;20(1):e0316457. doi: 10.1371/journal.pone.0316457 (PMC11729969; doi:10.1371/journal.pone.0316457)
Supplement: S1 Table — (CSV) [file pone.0316457.s002.csv]

	x	location_id	sample_id	maize_flour_type	other_types	source	months_since_harvest	village	ward	elevation_m	af_ppb	fum_ppm	hh_mill	mill_id	log10_af_ppb	log10_fum_ppm	bdod_0-5_cm_mean	bdod_100-200cm_mean	bdod_15-30_cm_mean	bdod_30-60cm_mean	bdod_5-15_cm_mean	bdod_60-100cm_mean	cec_0-5_cm_mean	cec_100-200cm_mean	cec_15-30_cm_mean	cec_30-60cm_mean	cec_5-15_cm_mean	cec_60-100cm_mean	cfvo_0-5_cm_mean	cfvo_100-200cm_mean	cfvo_15-30_cm_mean	cfvo_30-60cm_mean	cfvo_5-15_cm_mean	cfvo_60-100cm_mean	clay_0-5_cm_mean	clay_100-200cm_mean	clay_15-30_cm_mean	clay_30-60cm_mean	clay_5-15_cm_mean	clay_60-100cm_mean	nitrogen_0-5_cm_mean	nitrogen_100-200cm_mean	nitrogen_15-30_cm_mean	nitrogen_30-60cm_mean	nitrogen_5-15_cm_mean	nitrogen_60-100cm_mean	ocd_0-5_cm_mean	ocd_100-200cm_mean	ocd_15-30_cm_mean
1	24	13nov15_02	10nov15_02_001	sembe	none	purchased	4	Mkoka	Mkoka	1209	7.9	0.03	mill	10_2	0.897627091290441	-1.52287874528034	132.664563617245	136.167192429022	134.923238696109	136.740273396425	133.222923238696	136.076761303891	240.611987381704	232.864353312303	233.715036803365	235.540483701367	231.643533123028	234.720294426919	28.3659305993691	148.195583596215	29.0010515247108	52.5141955835963	26.4248159831756	99.2513144058886	302.017875920084	394.731861198738	318.351209253417	377.283911671924	298.967402733964	381.597266035752	130.833859095689	44.9011566771819	101.181913774974	70.7602523659306	114.944269190326	55.3512092534175	170.903259726604	43.7013669821241	113.130389064143
2	32	16nov15_02	10nov15_02_002	sembe	wholekmaize	homegrown	3	Mkoka	Mkoka	1209	10.5	0.04	mill	10_2	1.02118929906994	-1.39794000867204	132.664563617245	136.167192429022	134.923238696109	136.740273396425	133.222923238696	136.076761303891	240.611987381704	232.864353312303	233.715036803365	235.540483701367	231.643533123028	234.720294426919	28.3659305993691	148.195583596215	29.0010515247108	52.5141955835963	26.4248159831756	99.2513144058886	302.017875920084	394.731861198738	318.351209253417	377.283911671924	298.967402733964	381.597266035752	130.833859095689	44.9011566771819	101.181913774974	70.7602523659306	114.944269190326	55.3512092534175	170.903259726604	43.7013669821241	113.130389064143
3	62	19nov15_01	10nov15_03_001	dona	wholekmaize	purchased	4	Mvungurumo	Mkoka	1190	48	0.17	mill	10_3	1.68124123737559	-0.769551078621726	132.696875	136.245833333333	134.898958333333	136.816666666667	133.257291666667	136.15	239.198958333333	231.308333333333	232.008333333333	233.8625	229.826041666667	233.084375	28.184375	146.896875	28.659375	51.5947916666665	26.2854166666667	99.1541666666666	299.527083333333	393.635416666667	316.776041666667	375.917708333333	296.530208333333	380.664583333333	130.247916666667	44.6916666666667	100.792708333333	70.5208333333333	114.411458333333	55.2395833333333	170.896875	43.6322916666667	112.841666666667
4	6	10nov15_05	10nov15_03_002	dona	wholekmaize	purchased	4	Mvungurumo	Mkoka	1190	67.2	0.59	mill	10_3	1.82736927305383	-0.229147988357856	132.696875	136.245833333333	134.898958333333	136.816666666667	133.257291666667	136.15	239.198958333333	231.308333333333	232.008333333333	233.8625	229.826041666667	233.084375	28.184375	146.896875	28.659375	51.5947916666665	26.2854166666667	99.1541666666666	299.527083333333	393.635416666667	316.776041666667	375.917708333333	296.530208333333	380.664583333333	130.247916666667	44.6916666666667	100.792708333333	70.5208333333333	114.411458333333	55.2395833333333	170.896875	43.6322916666667	112.841666666667
5	11	11nov15_04	10nov15_04_001	dona	wholekmaize	homegrown	4	Mvungurumo	Mkoka	1172	4	0.72	mill	10_4	0.602059991327962	-0.142667503568732	133.016759776536	136.825884543762	134.549348230912	136.766294227188	133.899441340782	136.16852886406	245.083798882682	237.86312849162	237.568901303538	238.551210428306	236.340782122905	237.673184357542	36.2020484171322	154.872439478585	35.854748603352	53.6666666666667	34.622905027933	112.753258845438	277.483240223464	384.829608938547	312.999068901304	372.559590316574	275.780260707635	380.66573556797	124.960893854749	44.9562383612663	97.3240223463687	70.6145251396648	106.266294227188	55.6843575418994	176.376163873371	44.5344506517691	113.696461824953
6	56	18nov15_03	10nov15_05_001	dona	wholekmaize	purchased	4	Mnuku	Mkoka	1196	16.6	0.95	mill	10_5	1.22010808804006	-0.0222763947111523	133.047160731473	136.157844080847	135.14436958614	136.303176130895	133.692974013474	135.773820981713	250.273339749759	244.464870067373	243.699711260828	245.318575553417	242.700673724735	245.101058710298	36.7651588065448	153.973051010587	36.8537054860443	56.1251203079884	35.0750721847931	104.889316650626	291.23676612127	388.357074109721	318.125120307988	379.405197305101	285.099133782483	382.3291626564	129.991337824832	48.4427333974976	99.873917228104	72.2704523580366	111.230991337825	58.7074109720885	175.025986525505	46.6987487969201	112.143407122233
7	10	11nov15_03	11nov15_01_001	dona	wholekmaize	purchased	4	Ibwaga	Ugogoni	1180	8.3	0.19	mill	11_1	0.919078092376074	-0.721246399047171	134.031887755102	140.61862244898	137.132653061225	139.176020408163	135.572704081633	139.809948979592	225.104591836735	207.225765306122	205.23724489796	206.183673469388	203.286989795918	205.414540816327	57.2283163265306	144.511479591837	74.6224489795919	83.969387755102	62.4719387755102	118.695153061224	212.987244897959	312.753826530612	238.252551020408	296.571428571429	211.081632653061	307.603316326531	111.897959183674	49.2423469387755	87.544642857143	69.4158163265306	93.1977040816326	55.9056122448979	192.576530612245	56.4974489795919	134.352040816326
8	12	11nov15_04	11nov15_01_002	dona	wholekmaize	purchased	NA	Ibwaga	Ugogoni	1180	7.9	0.02	mill	11_1	0.897627091290441	-1.69897000433602	134.031887755102	140.61862244898	137.132653061225	139.176020408163	135.572704081633	139.809948979592	225.104591836735	207.225765306122	205.23724489796	206.183673469388	203.286989795918	205.414540816327	57.2283163265306	144.511479591837	74.6224489795919	83.969387755102	62.4719387755102	118.695153061224	212.987244897959	312.753826530612	238.252551020408	296.571428571429	211.081632653061	307.603316326531	111.897959183674	49.2423469387755	87.544642857143	69.4158163265306	93.1977040816326	55.9056122448979	192.576530612245	56.4974489795919	134.352040816326
9	59	19nov15_02	11nov15_02_001	dona	wholekmaize	homegrown	5	Ibwaga	Ugogoni	1178	14.2	0.18	mill	11_2	1.15228834438306	-0.744727494896694	132.925977653631	140.128491620112	136.141061452514	138.351955307263	134.493016759777	139.29748603352	213.699720670391	192.741620111732	190.641061452514	191.511173184358	188.391061452514	191.237430167598	58.2276536312849	141.262569832402	75.9860335195531	85.9511173184357	63.3687150837989	117.727653631285	214.405027932961	313.854748603352	239.385474860335	297.61592178771	213.41061452514	307.821229050279	116.554469273743	50.8505586592179	90.8086592178772	71.2164804469274	98.8296089385474	57.3337988826816	200.254189944134	57.3938547486034	136.822625698324
10	64	19nov15_01	11nov15_03_001	dona	wholekmaize	purchased	6	Mautya	Ugogoni	1110	6.3	0.11	mill	11_3	0.799340549453582	-0.958607314841775	137.758426966292	140.97191011236	139.315543071161	140.708801498127	139.075842696629	140.431647940075	252.148876404494	244.482209737828	241.690074906367	243.964419475655	242.733146067416	241.975655430712	45.0187265917604	162.758426966292	50.4316479400748	65.4026217228463	48.8192883895131	127.374531835206	215.862359550562	319.445692883895	244.816479400749	305.633895131086	212.854868913858	320.635767790262	102.195692883895	42.250936329588	73.6123595505618	60.941011235955	74.7425093632959	50.4325842696629	174.463483146067	48.0449438202247	122.883895131086
11	42	17nov15_02	11nov15_04_001	dona	wholekmaize	homegrown	5	Mautya	Ugogoni	1030	59.1	0.43	mill	11_4	1.77158748088126	-0.366531544420413	137.509196515005	141.044530493708	139.265246853824	140.646660212972	139.142303969022	140.298160696999	254.884801548887	245.635043562439	243.391093901258	245.241045498548	245.217812197483	243.035818005808	40.191674733785	159.624394966118	44.3291384317524	61.3978702807359	43.057115198451	120.884801548887	213.57986447241	318.926427879961	244.204259438529	307.593417231365	208.702807357212	321.122942884802	100.331074540174	42.0735721200387	72.9593417231365	60.5856727976767	72.0939012584705	50.0977734753146	175.511132623427	46.1200387221684	122.02807357212
12	8	11nov15_01	11nov15_04_002	dona	wholekmaize	purchased	5	Mautya	Ugogoni	1030	16.4	0.06	mill	11_4	1.2148438480477	-1.22184874961636	137.509196515005	141.044530493708	139.265246853824	140.646660212972	139.142303969022	140.298160696999	254.884801548887	245.635043562439	243.391093901258	245.241045498548	245.217812197483	243.035818005808	40.191674733785	159.624394966118	44.3291384317524	61.3978702807359	43.057115198451	120.884801548887	213.57986447241	318.926427879961	244.204259438529	307.593417231365	208.702807357212	321.122942884802	100.331074540174	42.0735721200387	72.9593417231365	60.5856727976767	72.0939012584705	50.0977734753146	175.511132623427	46.1200387221684	122.02807357212
13	30	16nov15_01	12nov01_01_001	sembe	none	purchased	4	Mtanana	Mtanana	1227	39	0.05	mill	12_1	1.5910646070265	-1.30102999566398	131.786783042394	135.167082294264	133.799251870324	134.985037406484	132.976309226933	134.985037406484	248.461346633416	245.187032418953	239.805486284289	244.299251870324	243.514962593516	242.46259351621	32.0137157107232	139.811720698254	36.854114713217	52.3117206982544	32.9413965087282	99.4077306733167	263.011221945137	387.800498753117	292.886533665835	369.725685785536	263.932668329177	387.768079800499	115.63216957606	41.6620947630923	96.4862842892768	67.9862842892768	105.599750623441	53.8528678304239	178.629675810474	39.9164588528678	116.992518703242
14	58	19nov15_02	12nov15_01_002	dona	wholekmaize	purchased	4	Mtanana	Mtanana	1227	133.2	0.13	mill	12_1	2.12450422483428	-0.886056647693163	131.786783042394	135.167082294264	133.799251870324	134.985037406484	132.976309226933	134.985037406484	248.461346633416	245.187032418953	239.805486284289	244.299251870324	243.514962593516	242.46259351621	32.0137157107232	139.811720698254	36.854114713217	52.3117206982544	32.9413965087282	99.4077306733167	263.011221945137	387.800498753117	292.886533665835	369.725685785536	263.932668329177	387.768079800499	115.63216957606	41.6620947630923	96.4862842892768	67.9862842892768	105.599750623441	53.8528678304239	178.629675810474	39.9164588528678	116.992518703242
15	9	11nov15_02	12nov15_01_003	dona	wholekmaize	homegrown	4	Mtanana	Mtanana	1227	44.7	0.72	mill	12_1	1.65030752313194	-0.142667503568732	131.786783042394	135.167082294264	133.799251870324	134.985037406484	132.976309226933	134.985037406484	248.461346633416	245.187032418953	239.805486284289	244.299251870324	243.514962593516	242.46259351621	32.0137157107232	139.811720698254	36.854114713217	52.3117206982544	32.9413965087282	99.4077306733167	263.011221945137	387.800498753117	292.886533665835	369.725685785536	263.932668329177	387.768079800499	115.63216957606	41.6620947630923	96.4862842892768	67.9862842892768	105.599750623441	53.8528678304239	178.629675810474	39.9164588528678	116.992518703242
16	39	17nov15_01	12nov15_02_001	sembe	wholekmaize	homegrown	5	Ndalibo	Mtanana	1211	3.6	0.01	mill	12_2	0.556302500767287	-2	132.419449901768	136.081532416503	133.924361493124	136.101178781925	133.274066797642	135.688605108055	245.829076620825	240.89489194499	237.703339882122	241.152259332024	239.065815324165	236.730844793713	29.0579567779961	141.779960707269	29.237721021611	48.1021611001965	28.6493123772102	97.3595284872298	235.154223968566	379.888998035364	266.123772102161	364.657170923379	234.981335952849	387.858546168959	120.591355599214	42.909626719057	93.918467583497	69.156188605108	104.639489194499	54.8722986247544	180.339882121807	42.2819253438114	118.705304518664
17	44	17nov15_02	12nov15_02_002	sembe	wholekmaize	homegrown	4	Ndalibo	Mtanana	1211	8.6	0.02	mill	12_2	0.934498451243568	-1.69897000433602	132.419449901768	136.081532416503	133.924361493124	136.101178781925	133.274066797642	135.688605108055	245.829076620825	240.89489194499	237.703339882122	241.152259332024	239.065815324165	236.730844793713	29.0579567779961	141.779960707269	29.237721021611	48.1021611001965	28.6493123772102	97.3595284872298	235.154223968566	379.888998035364	266.123772102161	364.657170923379	234.981335952849	387.858546168959	120.591355599214	42.909626719057	93.918467583497	69.156188605108	104.639489194499	54.8722986247544	180.339882121807	42.2819253438114	118.705304518664
18	2	10nov15_02	12nov15_03_001	sembe	none	homegrown	4	Ndalibo	Mtanana	1194	7.6	0.01	mill	12_3	0.880813592280791	-2	132.450581395349	136.080426356589	133.898255813953	136.137596899225	133.265503875969	135.703488372093	244.528100775194	239.229651162791	236.217054263566	239.537790697674	237.265503875969	234.979651162791	29.0600775193798	141.761627906977	29.078488372093	48.078488372093	28.625	97.6327519379845	234.288759689922	379.426356589147	265.43023255814	364.937015503876	234.292635658915	388.013565891473	121.192829457364	43.0891472868217	94.1686046511628	69.3498062015504	105.342054263566	54.9263565891473	180.788759689922	42.2596899224806	118.654069767442
19	33	16nov15_02	12nov15_04_001	sembe	none	homegrown	4	Ndalibo	Mtanana	1195	31.1	0.11	mill	12_4	1.49276038902684	-0.958607314841775	132.44347826087	136.075362318841	133.895652173913	136.125603864734	133.265700483092	135.696618357488	244.87922705314	239.646376811594	236.587439613526	239.909178743961	237.699516908212	235.412560386474	29.0579710144928	141.838647342995	29.087922705314	48.0917874396135	28.6251207729469	97.6125603864734	234.47729468599	379.482125603865	265.72077294686	364.972946859903	234.433816425121	388.021256038647	121.095652173913	43.0376811594203	94.1478260869565	69.3768115942029	105.209661835749	54.9140096618358	180.652173913043	42.2579710144928	118.64347826087
20	48	18nov15_01	13nov15_01_001	sembe	none	purchased	4	Matongoro	Matongoro	1250	48.7	0.04	mill	13_1	1.68752896121463	-1.39794000867204	131.683529411765	135.102352941176	133.895294117647	135.107058823529	132.4	134.717647058824	241.776470588235	235.869411764706	236.897647058824	238.642352941176	235.357647058824	236.704705882353	30.8305882352941	153.581176470588	32.6823529411765	55.8894117647058	29.0341176470588	99.2870588235294	320.149411764706	399.808235294118	330.449411764706	388.511764705882	319.241176470588	390.003529411765	132.751764705882	45.3870588235294	103.405882352941	71.904705882353	120.035294117647	55.6458823529412	173.608235294118	42.4164705882353	117.322352941176
21	51	18nov15_02	13nov15_01_002	sembe	none	purchased	4	Matongoro	Matongoro	1250	141.5	0.49	mill	13_1	2.15075643986031	-0.309803919971486	131.683529411765	135.102352941176	133.895294117647	135.107058823529	132.4	134.717647058824	241.776470588235	235.869411764706	236.897647058824	238.642352941176	235.357647058824	236.704705882353	30.8305882352941	153.581176470588	32.6823529411765	55.8894117647058	29.0341176470588	99.2870588235294	320.149411764706	399.808235294118	330.449411764706	388.511764705882	319.241176470588	390.003529411765	132.751764705882	45.3870588235294	103.405882352941	71.904705882353	120.035294117647	55.6458823529412	173.608235294118	42.4164705882353	117.322352941176
22	19	12nov15_04	13nov15_02_001	sembe	wholekmaize	homegrown	4	Matongoro	Matongoro	1239	13.1	0.01	mill	13_2	1.11727129565576	-2	131.683720930233	135.124418604651	133.881395348837	135.152325581395	132.396511627907	134.75	241.23023255814	235.536046511628	236.353488372093	238.133720930233	234.808139534884	236.327906976744	30.793023255814	153.312790697675	32.7058139534884	55.6802325581395	29.0744186046512	99.3941860465116	318.366279069768	399.576744186046	329.339534883721	388.252325581395	317.498837209303	389.908139534884	132.318604651163	45.3290697674419	103.251162790698	71.8558139534884	119.796511627907	55.6313953488372	173.651162790698	42.3860465116279	117.340697674419
23	34	16nov15_03	13nov15_02_003	sembe	none	purchased	4	Matongoro	Matongoro	1239	6.1	0.13	mill	13_2	0.785329835010767	-0.886056647693163	131.683720930233	135.124418604651	133.881395348837	135.152325581395	132.396511627907	134.75	241.23023255814	235.536046511628	236.353488372093	238.133720930233	234.808139534884	236.327906976744	30.793023255814	153.312790697675	32.7058139534884	55.6802325581395	29.0744186046512	99.3941860465116	318.366279069768	399.576744186046	329.339534883721	388.252325581395	317.498837209303	389.908139534884	132.318604651163	45.3290697674419	103.251162790698	71.8558139534884	119.796511627907	55.6313953488372	173.651162790698	42.3860465116279	117.340697674419
24	31	16nov15_02	13nov15_03_001	sembe	wholekmaize	homegrown	4	Mlanje	Matongoro	1237	5.8	0.42	mill	13_3	0.763427993562937	-0.3767507096021	131.657074340528	135.303357314149	134.359712230216	134.838129496403	132.736211031175	134.750599520384	252.165467625899	246.68824940048	248.651079136691	250.812949640288	247.329736211031	248.125899280576	32.2026378896882	153.592326139089	35.2182254196642	60.8860911270983	29.757793764988	96.2086330935252	334.832134292566	405.929256594724	345.029976019185	398.489208633093	333.557553956835	396.947242206235	139.749400479616	50.3273381294965	107.363309352518	76.3117505995204	125.670263788969	60.2625899280576	173.617505995204	42.878896882494	117.937649880096
25	26	13nov15_03	13nov15_03_002	sembe	wholekmaize	purchased	NA	Mlanje	Matongoro	1237	6.8	0.22	mill	13_3	0.832508912706236	-0.657577319177794	131.657074340528	135.303357314149	134.359712230216	134.838129496403	132.736211031175	134.750599520384	252.165467625899	246.68824940048	248.651079136691	250.812949640288	247.329736211031	248.125899280576	32.2026378896882	153.592326139089	35.2182254196642	60.8860911270983	29.757793764988	96.2086330935252	334.832134292566	405.929256594724	345.029976019185	398.489208633093	333.557553956835	396.947242206235	139.749400479616	50.3273381294965	107.363309352518	76.3117505995204	125.670263788969	60.2625899280576	173.617505995204	42.878896882494	117.937649880096
26	27	13nov15_03	13nov15_03_003	dona	wholekmaize	homegrown	4	Mlanje	Matongoro	1237	1.9	0.67	mill	13_3	0.278753600952829	-0.173925197299174	131.657074340528	135.303357314149	134.359712230216	134.838129496403	132.736211031175	134.750599520384	252.165467625899	246.68824940048	248.651079136691	250.812949640288	247.329736211031	248.125899280576	32.2026378896882	153.592326139089	35.2182254196642	60.8860911270983	29.757793764988	96.2086330935252	334.832134292566	405.929256594724	345.029976019185	398.489208633093	333.557553956835	396.947242206235	139.749400479616	50.3273381294965	107.363309352518	76.3117505995204	125.670263788969	60.2625899280576	173.617505995204	42.878896882494	117.937649880096
27	38	16nov15_04	13nov1t_02_002	sembe	none	homegrown	4	Matongoro	Matongoro	1239	3.5	0.03	mill	13_2	0.544068044350276	-1.52287874528034	131.683720930233	135.124418604651	133.881395348837	135.152325581395	132.396511627907	134.75	241.23023255814	235.536046511628	236.353488372093	238.133720930233	234.808139534884	236.327906976744	30.793023255814	153.312790697675	32.7058139534884	55.6802325581395	29.0744186046512	99.3941860465116	318.366279069768	399.576744186046	329.339534883721	388.252325581395	317.498837209303	389.908139534884	132.318604651163	45.3290697674419	103.251162790698	71.8558139534884	119.796511627907	55.6313953488372	173.651162790698	42.3860465116279	117.340697674419
28	18	12nov15_03	16nov15_01_002	sembe	none	homegrown	5	Pandambili	Pandambili	1295	6.2	0.02	mill	16_1	0.792391689498254	-1.69897000433602	128.089965397924	131.125432525952	129.346020761246	130.26124567474	130.000865051903	130.803633217993	204.692041522491	188.336505190311	188.726643598616	190.375432525952	187.557958477509	188.06660899654	32.6297577854671	140.621107266436	41.8373702422145	56.2975778546713	36.0891003460208	108.519031141868	276.771626297578	367.423010380623	309.700692041523	366.720588235294	281.69723183391	378.584775086505	119.560553633218	41.3953287197232	99.9264705882353	70.7993079584775	122.707612456747	51.1020761245675	182.834775086505	48.235294117647	119.589965397924
29	46	17nov15_03	16nov15_01_003	sembe	none	purchased	4	Pandambili	Pandambili	1295	11.4	0.04	mill	16_1	1.05690485133647	-1.39794000867204	128.089965397924	131.125432525952	129.346020761246	130.26124567474	130.000865051903	130.803633217993	204.692041522491	188.336505190311	188.726643598616	190.375432525952	187.557958477509	188.06660899654	32.6297577854671	140.621107266436	41.8373702422145	56.2975778546713	36.0891003460208	108.519031141868	276.771626297578	367.423010380623	309.700692041523	366.720588235294	281.69723183391	378.584775086505	119.560553633218	41.3953287197232	99.9264705882353	70.7993079584775	122.707612456747	51.1020761245675	182.834775086505	48.235294117647	119.589965397924
30	41	17nov15_02	16nov15_01_004	sembe	none	purchased	4	Pandambili	Pandambili	1295	5.4	0.13	mill	16_1	0.732393759822969	-0.886056647693163	128.089965397924	131.125432525952	129.346020761246	130.26124567474	130.000865051903	130.803633217993	204.692041522491	188.336505190311	188.726643598616	190.375432525952	187.557958477509	188.06660899654	32.6297577854671	140.621107266436	41.8373702422145	56.2975778546713	36.0891003460208	108.519031141868	276.771626297578	367.423010380623	309.700692041523	366.720588235294	281.69723183391	378.584775086505	119.560553633218	41.3953287197232	99.9264705882353	70.7993079584775	122.707612456747	51.1020761245675	182.834775086505	48.235294117647	119.589965397924
31	17	12nov15_02	16nov15_02_001	sembe	none	homegrown	4	Pandambili	Pandambili	1317	6.3	0.1	mill	16_2	0.799340549453582	-1	127.967826086957	130.873913043478	129.132173913043	129.973043478261	129.873913043478	130.526086956522	204.839130434783	188.622608695652	188.93652173913	190.531304347826	187.69652173913	188.169565217391	32.375652173913	139.813043478261	41.9313043478261	56.5034782608696	36.0739130434783	107.462608695652	278	369.666086956522	311.333913043478	367.993043478261	282.966956521739	380.134782608696	119.725217391304	41.2295652173913	99.7086956521739	70.3739130434783	122.68	50.9104347826087	183.810434782609	48.3078260869565	119.60347826087
32	28	16nov15_01	16nov15_02_002	sembe	none	homegrown	5	Pandambili	Pandambili	1317	4.1	0.07	mill	16_2	0.612783856719735	-1.15490195998574	127.967826086957	130.873913043478	129.132173913043	129.973043478261	129.873913043478	130.526086956522	204.839130434783	188.622608695652	188.93652173913	190.531304347826	187.69652173913	188.169565217391	32.375652173913	139.813043478261	41.9313043478261	56.5034782608696	36.0739130434783	107.462608695652	278	369.666086956522	311.333913043478	367.993043478261	282.966956521739	380.134782608696	119.725217391304	41.2295652173913	99.7086956521739	70.3739130434783	122.68	50.9104347826087	183.810434782609	48.3078260869565	119.60347826087
33	22	13nov15_02	16nov15_02_003	sembe	none	homegrown	6	Pandambili	Pandambili	1317	5.8	0.06	mill	16_2	0.763427993562937	-1.22184874961636	127.967826086957	130.873913043478	129.132173913043	129.973043478261	129.873913043478	130.526086956522	204.839130434783	188.622608695652	188.93652173913	190.531304347826	187.69652173913	188.169565217391	32.375652173913	139.813043478261	41.9313043478261	56.5034782608696	36.0739130434783	107.462608695652	278	369.666086956522	311.333913043478	367.993043478261	282.966956521739	380.134782608696	119.725217391304	41.2295652173913	99.7086956521739	70.3739130434783	122.68	50.9104347826087	183.810434782609	48.3078260869565	119.60347826087
34	13	12nov15_01	16nov15_03_001	sembe	none	purchased	4	Silwa	Pandambili	1339	10.6	0.36	mill	16_3	1.02530586526477	-0.443697499232713	126.676007005254	128.904553415061	127.296847635727	127.907180385289	128.463222416813	128.621716287215	198.944833625219	181.056042031524	180.661120840631	181.978984238179	178.257443082312	180.344133099825	32.1514886164623	129.584938704028	42.1112084063047	58.6330998248687	36.5665499124343	99.371278458844	282.795971978984	387.341506129597	320.88704028021	378.894045534151	286.823117338003	390.076182136602	122.023642732049	40.3966725043783	99.0753064798599	70.1068301225919	121.881786339755	50.2556917688266	187.004378283713	47.108581436077	120.448336252189
35	36	16nov15_04	16nov15_03_002	sembe	none	purchased	4	Silwa	Pandambili	1339	97.9	0.84	mill	16_3	1.99078269180314	-0.0757207139381184	126.676007005254	128.904553415061	127.296847635727	127.907180385289	128.463222416813	128.621716287215	198.944833625219	181.056042031524	180.661120840631	181.978984238179	178.257443082312	180.344133099825	32.1514886164623	129.584938704028	42.1112084063047	58.6330998248687	36.5665499124343	99.371278458844	282.795971978984	387.341506129597	320.88704028021	378.894045534151	286.823117338003	390.076182136602	122.023642732049	40.3966725043783	99.0753064798599	70.1068301225919	121.881786339755	50.2556917688266	187.004378283713	47.108581436077	120.448336252189
36	20	13nov15_01	16nov15_04_001	sembe	none	purchased	6	Silwa	Pandambili	1352	50.5	0.07	mill	16_4	1.70329137811866	-1.15490195998574	125.522644927536	127.266304347826	126.164855072464	126.498188405797	127.212862318841	127.119565217391	200.158514492754	183.576086956522	183.569746376812	185.170289855072	182.576992753623	182.013586956522	32.7210144927536	132.288043478261	45.1902173913043	61.5960144927536	37.213768115942	101.704710144928	297.508152173913	401.464673913043	347.442934782609	392.336050724638	300.745471014493	401.301630434783	126.922101449275	43.0480072463769	100.296195652174	70.7454710144928	125.190217391304	52.2871376811595	198.560688405797	47.9130434782609	126.280797101449
37	54	18nov15_03	16nov15_04_002	dona	none	purchased	5	Silwa	Pandambili	1352	8.6	0.32	mill	16_4	0.934498451243568	-0.494850021680094	125.522644927536	127.266304347826	126.164855072464	126.498188405797	127.212862318841	127.119565217391	200.158514492754	183.576086956522	183.569746376812	185.170289855072	182.576992753623	182.013586956522	32.7210144927536	132.288043478261	45.1902173913043	61.5960144927536	37.213768115942	101.704710144928	297.508152173913	401.464673913043	347.442934782609	392.336050724638	300.745471014493	401.301630434783	126.922101449275	43.0480072463769	100.296195652174	70.7454710144928	125.190217391304	52.2871376811595	198.560688405797	47.9130434782609	126.280797101449
38	16	12nov15_02	16nov15_04_003	sembe	none	homegrown	6	Silwa	Pandambili	1352	0.9	0.13	mill	16_4	-0.0457574905606751	-0.886056647693163	125.522644927536	127.266304347826	126.164855072464	126.498188405797	127.212862318841	127.119565217391	200.158514492754	183.576086956522	183.569746376812	185.170289855072	182.576992753623	182.013586956522	32.7210144927536	132.288043478261	45.1902173913043	61.5960144927536	37.213768115942	101.704710144928	297.508152173913	401.464673913043	347.442934782609	392.336050724638	300.745471014493	401.301630434783	126.922101449275	43.0480072463769	100.296195652174	70.7454710144928	125.190217391304	52.2871376811595	198.560688405797	47.9130434782609	126.280797101449
39	61	19nov15_03	17nov15_01_001	sembe	none	homegrown	5	Iduo	Iduo	1195	5.3	0.04	mill	17_1	0.724275869600789	-1.39794000867204	128.927616926503	133.076837416481	130.88864142539	132.084632516704	130.52561247216	132.773942093541	247.561247216036	238.471046770601	236.318485523385	238.384187082405	233.95434298441	238.589086859688	36.9075723830735	125.535634743875	44.7538975501113	60.2538975501112	38.7917594654788	103.629175946548	263.541202672606	376.028953229399	300.25723830735	357.381959910913	267.559020044543	374.462138084633	111.036748329621	41.8229398663697	85.2037861915368	64.9387527839644	100.54008908686	51.7472160356347	182.831848552338	43.5400890868597	120.856347438753
40	70	20nov15_02	17nov15_01_002	sembe	none	homegrown	5	Iduo	Iduo	1195	10.9	0.33	mill	17_1	1.03742649794062	-0.481486060122112	128.927616926503	133.076837416481	130.88864142539	132.084632516704	130.52561247216	132.773942093541	247.561247216036	238.471046770601	236.318485523385	238.384187082405	233.95434298441	238.589086859688	36.9075723830735	125.535634743875	44.7538975501113	60.2538975501112	38.7917594654788	103.629175946548	263.541202672606	376.028953229399	300.25723830735	357.381959910913	267.559020044543	374.462138084633	111.036748329621	41.8229398663697	85.2037861915368	64.9387527839644	100.54008908686	51.7472160356347	182.831848552338	43.5400890868597	120.856347438753
41	45	17nov15_03	17nov15_02_001	sembe	wholekmaize	purchased	5	Iduo	Iduo	1188	3.2	0.09	mill	17_2	0.505149978319906	-1.04575749056068	128.708779443255	132.538543897216	130.551391862955	131.573875802998	130.329764453961	132.258029978587	245.802997858672	236.069593147752	234.462526766595	236.435760171306	232.009635974304	236.450749464668	36.4807280513918	126.180942184154	43.6359743040686	59.8179871520343	38.2901498929336	103.990364025696	269.016059957173	376.08886509636	302.723768736617	358.251605995717	272.993576017131	375.402569593148	111.77408993576	42.745182012848	84.8865096359743	64.2462526766595	101.464668094218	52.7880085653105	182.214132762312	43.2601713062099	120.667023554604
42	75	20nov15_04	17nov15_02_002	dona	wholekmaize	homegrown	5	Iduo	Iduo	1188	3.7	0.07	mill	17_2	0.568201724066995	-1.15490195998574	128.708779443255	132.538543897216	130.551391862955	131.573875802998	130.329764453961	132.258029978587	245.802997858672	236.069593147752	234.462526766595	236.435760171306	232.009635974304	236.450749464668	36.4807280513918	126.180942184154	43.6359743040686	59.8179871520343	38.2901498929336	103.990364025696	269.016059957173	376.08886509636	302.723768736617	358.251605995717	272.993576017131	375.402569593148	111.77408993576	42.745182012848	84.8865096359743	64.2462526766595	101.464668094218	52.7880085653105	182.214132762312	43.2601713062099	120.667023554604
43	35	16nov15_03	17nov15_02_003	sembe	none	purchased	5	Iduo	Iduo	1188	3.3	0.52	mill	17_2	0.518513939877887	-0.283996656365201	128.708779443255	132.538543897216	130.551391862955	131.573875802998	130.329764453961	132.258029978587	245.802997858672	236.069593147752	234.462526766595	236.435760171306	232.009635974304	236.450749464668	36.4807280513918	126.180942184154	43.6359743040686	59.8179871520343	38.2901498929336	103.990364025696	269.016059957173	376.08886509636	302.723768736617	358.251605995717	272.993576017131	375.402569593148	111.77408993576	42.745182012848	84.8865096359743	64.2462526766595	101.464668094218	52.7880085653105	182.214132762312	43.2601713062099	120.667023554604
44	71	20nov15_03	17nov15_03_001	sembe	none	homegrown	5	Iduo	Iduo	1188	4.7	0.05	mill	17_3	0.672097857935718	-1.30102999566398	128.708779443255	132.538543897216	130.551391862955	131.573875802998	130.329764453961	132.258029978587	245.802997858672	236.069593147752	234.462526766595	236.435760171306	232.009635974304	236.450749464668	36.4807280513918	126.180942184154	43.6359743040686	59.8179871520343	38.2901498929336	103.990364025696	269.016059957173	376.08886509636	302.723768736617	358.251605995717	272.993576017131	375.402569593148	111.77408993576	42.745182012848	84.8865096359743	64.2462526766595	101.464668094218	52.7880085653105	182.214132762312	43.2601713062099	120.667023554604
45	43	17nov15_02	17nov15_03_002	sembe	none	purchased	5	Suguta	Iduo	1120	23.8	0.69	mill	17_3	1.37657695705651	-0.161150909262745	126.971608832808	130.965299684543	129.159305993691	129.993690851735	128.694006309148	130.596214511041	232.807570977918	219.503154574133	219.807570977918	219.992113564669	217.350157728707	221.238170347003	37.2492113564669	133.320189274448	45.506309148265	67.1955835962146	39.48738170347	105.856466876972	292.623028391167	382.616719242902	319.455835962145	371.722397476341	296.572555205047	386.266561514196	119.509463722398	43.8722397476341	85.3044164037855	62.3990536277602	109.523659305994	54.6514195583596	190.145110410095	44.2902208201893	124.932176656151
46	21	13nov15_01	17nov15_03_003	sembe	wholekmaize	purchased	4	Suguta	Iduo	1120	4.4	0.08	mill	17_3	0.643452676486187	-1.09691001300806	126.971608832808	130.965299684543	129.159305993691	129.993690851735	128.694006309148	130.596214511041	232.807570977918	219.503154574133	219.807570977918	219.992113564669	217.350157728707	221.238170347003	37.2492113564669	133.320189274448	45.506309148265	67.1955835962146	39.48738170347	105.856466876972	292.623028391167	382.616719242902	319.455835962145	371.722397476341	296.572555205047	386.266561514196	119.509463722398	43.8722397476341	85.3044164037855	62.3990536277602	109.523659305994	54.6514195583596	190.145110410095	44.2902208201893	124.932176656151
47	74	20nov15_04	17nov15_03_004	sembe	wholekmaize	homegrown	5	Suguta	Iduo	1120	3.9	0.28	mill	17_3	0.591064607026499	-0.552841968657781	126.971608832808	130.965299684543	129.159305993691	129.993690851735	128.694006309148	130.596214511041	232.807570977918	219.503154574133	219.807570977918	219.992113564669	217.350157728707	221.238170347003	37.2492113564669	133.320189274448	45.506309148265	67.1955835962146	39.48738170347	105.856466876972	292.623028391167	382.616719242902	319.455835962145	371.722397476341	296.572555205047	386.266561514196	119.509463722398	43.8722397476341	85.3044164037855	62.3990536277602	109.523659305994	54.6514195583596	190.145110410095	44.2902208201893	124.932176656151
48	1	10nov15_02	18nov15_01_001	sembe	none	purchased	NA	Sejeli	Sejeli	965	48.2	0.27	mill	18_1	1.68304703823885	-0.568636235841013	134.274336283186	138.029077117573	137.214917825537	137.329962073325	136.164348925411	136.542351453856	268.895069532238	250.065739570164	258.935524652339	258.525916561315	263.525916561315	255.714285714286	37.3817951959545	156.749683944374	42.1883691529709	58.1453855878635	37.7471554993679	107.503160556258	267.018963337547	366.696586599241	313.640960809102	360.079646017699	263.365360303413	366.451327433628	116.753476611884	47.6156763590392	91.5689001264222	69.0859671302149	96.3742098609355	55.448798988622	180.689001264222	43.6169405815424	119.567635903919
49	3	10nov15_03	18nov15_01_002	dona	none	purchased	5	Sejeli	Sejeli	965	89.4	1.67	mill	18_1	1.95133751879592	0.222716471147583	134.274336283186	138.029077117573	137.214917825537	137.329962073325	136.164348925411	136.542351453856	268.895069532238	250.065739570164	258.935524652339	258.525916561315	263.525916561315	255.714285714286	37.3817951959545	156.749683944374	42.1883691529709	58.1453855878635	37.7471554993679	107.503160556258	267.018963337547	366.696586599241	313.640960809102	360.079646017699	263.365360303413	366.451327433628	116.753476611884	47.6156763590392	91.5689001264222	69.0859671302149	96.3742098609355	55.448798988622	180.689001264222	43.6169405815424	119.567635903919
50	29	16nov15_01	18nov15_02_001	sembe	none	purchased	5	Sejeli	Sejeli	1026	18.5	0.42	mill	18_2	1.26717172840301	-0.3767507096021	134.107629427793	138.053133514986	137.08719346049	137.133514986376	136.042234332425	136.434604904632	271.230245231608	252.33242506812	261.145776566757	260.692098092643	266.156675749319	258.25204359673	37.4495912806539	158.179836512262	41.7520435967303	57.3964577656676	37.5626702997275	107.979564032698	258.354223433242	362.16621253406	304.946866485014	354.016348773842	255.595367847411	361.494550408719	118.010899182561	47.5762942779292	91.267029972752	69.2370572207085	96.1607629427793	55.5762942779292	181.339237057221	44.1607629427793	119.311989100817
51	14	12nov15_01	18nov15_02_002	dona	none	purchased	5	Sejeli	Sejeli	1026	94.1	0.24	mill	18_2	1.97358962342726	-0.619788758288394	134.107629427793	138.053133514986	137.08719346049	137.133514986376	136.042234332425	136.434604904632	271.230245231608	252.33242506812	261.145776566757	260.692098092643	266.156675749319	258.25204359673	37.4495912806539	158.179836512262	41.7520435967303	57.3964577656676	37.5626702997275	107.979564032698	258.354223433242	362.16621253406	304.946866485014	354.016348773842	255.595367847411	361.494550408719	118.010899182561	47.5762942779292	91.267029972752	69.2370572207085	96.1607629427793	55.5762942779292	181.339237057221	44.1607629427793	119.311989100817
52	7	11nov15_01	18nov15_03_001	dona	none	purchased	5	Msunjilile	Sejeli	1059	27.9	0.4	mill	18_3	1.4456042032736	-0.397940008672038	135.902394106814	138.941068139963	137.848066298343	139.016574585635	137.184162062615	137.95211786372	247.788213627993	236.504604051565	240.451197053407	239.568139963167	240.48802946593	237.943830570902	37.8167587476979	157.521178637201	41.0018416206261	56.1233885819521	38.3471454880294	111.017495395948	248.793738489871	343.900552486188	291.250460405157	339.276243093923	240.746777163904	342.723756906077	106.457642725599	45.3029465930018	85.0939226519337	67.6104972375691	81.4254143646409	53.9383057090239	181.079189686925	44.438305709024	118.695211786372
53	55	18nov15_03	18nov15_03_002	dona	none	purchased	5	Msunjilile	Sejeli	1059	87.3	0.17	mill	18_3	1.94101424370557	-0.769551078621726	135.902394106814	138.941068139963	137.848066298343	139.016574585635	137.184162062615	137.95211786372	247.788213627993	236.504604051565	240.451197053407	239.568139963167	240.48802946593	237.943830570902	37.8167587476979	157.521178637201	41.0018416206261	56.1233885819521	38.3471454880294	111.017495395948	248.793738489871	343.900552486188	291.250460405157	339.276243093923	240.746777163904	342.723756906077	106.457642725599	45.3029465930018	85.0939226519337	67.6104972375691	81.4254143646409	53.9383057090239	181.079189686925	44.438305709024	118.695211786372
54	37	16nov15_04	18nov15_03_003	dona	none	purchased	5	Msunjilile	Sejeli	1059	105.1	1.12	mill	18_3	2.02160271602824	0.0492180226701817	135.902394106814	138.941068139963	137.848066298343	139.016574585635	137.184162062615	137.95211786372	247.788213627993	236.504604051565	240.451197053407	239.568139963167	240.48802946593	237.943830570902	37.8167587476979	157.521178637201	41.0018416206261	56.1233885819521	38.3471454880294	111.017495395948	248.793738489871	343.900552486188	291.250460405157	339.276243093923	240.746777163904	342.723756906077	106.457642725599	45.3029465930018	85.0939226519337	67.6104972375691	81.4254143646409	53.9383057090239	181.079189686925	44.438305709024	118.695211786372
55	52	18nov15_02	18nov15_03_004	dona	none	purchased	5	Msunjilile	Sejeli	1059	65.4	0.59	mill	18_3	1.81557774832427	-0.229147988357856	135.902394106814	138.941068139963	137.848066298343	139.016574585635	137.184162062615	137.95211786372	247.788213627993	236.504604051565	240.451197053407	239.568139963167	240.48802946593	237.943830570902	37.8167587476979	157.521178637201	41.0018416206261	56.1233885819521	38.3471454880294	111.017495395948	248.793738489871	343.900552486188	291.250460405157	339.276243093923	240.746777163904	342.723756906077	106.457642725599	45.3029465930018	85.0939226519337	67.6104972375691	81.4254143646409	53.9383057090239	181.079189686925	44.438305709024	118.695211786372
56	4	10nov15_03	19nov15_01_001	dona	none	purchased	NA	Chilanjilizi	Ngomai	1280	7.6	0.76	mill	19_1	0.880813592280791	-0.119186407719209	129.651544401544	132.598455598456	130.8638996139	132.374517374517	130.42277992278	132.331081081081	256.092664092664	259.351351351351	254.027027027027	258.34749034749	255.752895752896	258.746138996139	35.9333976833977	147.129343629344	41.6785714285715	58.3861003861004	37.1640926640927	104.208494208494	299.106177606178	378.239382239382	318.570463320463	373.349420849421	305.245173745174	380.112934362934	125.835907335907	45.6583011583012	100.209459459459	75.050193050193	122.935328185328	56.1872586872587	188.319498069498	41.6496138996139	122.747104247104
57	68	20nov15_02	19nov15_01_002	sembe	none	homegrown	5	Chilanjilizi	Ngomai	1280	111.6	0.02	mill	19_1	2.04766419460156	-1.69897000433602	129.651544401544	132.598455598456	130.8638996139	132.374517374517	130.42277992278	132.331081081081	256.092664092664	259.351351351351	254.027027027027	258.34749034749	255.752895752896	258.746138996139	35.9333976833977	147.129343629344	41.6785714285715	58.3861003861004	37.1640926640927	104.208494208494	299.106177606178	378.239382239382	318.570463320463	373.349420849421	305.245173745174	380.112934362934	125.835907335907	45.6583011583012	100.209459459459	75.050193050193	122.935328185328	56.1872586872587	188.319498069498	41.6496138996139	122.747104247104
58	69	20nov15_02	19nov15_01_003	dona	none	purchased	5	Chilanjilizi	Ngomai	1280	69.1	0.04	mill	19_1	1.8394780473742	-1.39794000867204	129.651544401544	132.598455598456	130.8638996139	132.374517374517	130.42277992278	132.331081081081	256.092664092664	259.351351351351	254.027027027027	258.34749034749	255.752895752896	258.746138996139	35.9333976833977	147.129343629344	41.6785714285715	58.3861003861004	37.1640926640927	104.208494208494	299.106177606178	378.239382239382	318.570463320463	373.349420849421	305.245173745174	380.112934362934	125.835907335907	45.6583011583012	100.209459459459	75.050193050193	122.935328185328	56.1872586872587	188.319498069498	41.6496138996139	122.747104247104
59	57	18nov15_03	19nov15_02_001	dona	none	purchased	4	Chilanjilizi	Ngomai	1269	94.1	0.63	mill	19_2	1.97358962342726	-0.200659450546418	129.668912415784	132.622714148219	130.886429258903	132.392685274302	130.440808469682	132.350336862368	256.192492781521	259.411934552454	254.103946102021	258.439846005775	255.817131857555	258.816169393648	35.8729547641963	147.039461020212	41.5697786333013	58.3647738209817	37.0760346487007	104.09239653513	299.156881616939	378.202117420597	318.682386910491	373.263715110683	305.270452358037	379.945139557267	125.804619826756	45.6246390760347	100.218479307026	75.0038498556304	122.919153031761	56.1434071222329	188.280076997113	41.6910490856593	122.69874879692
60	66	20nov15_01	19nov15_02_002	dona	none	homegrown	6	Chilanjilizi	Ngomai	1269	41.1	0.07	mill	19_2	1.61384182187607	-1.15490195998574	129.668912415784	132.622714148219	130.886429258903	132.392685274302	130.440808469682	132.350336862368	256.192492781521	259.411934552454	254.103946102021	258.439846005775	255.817131857555	258.816169393648	35.8729547641963	147.039461020212	41.5697786333013	58.3647738209817	37.0760346487007	104.09239653513	299.156881616939	378.202117420597	318.682386910491	373.263715110683	305.270452358037	379.945139557267	125.804619826756	45.6246390760347	100.218479307026	75.0038498556304	122.919153031761	56.1434071222329	188.280076997113	41.6910490856593	122.69874879692
61	63	19nov15_01	19nov15_03_001	sembe	none	homegrown	5	Manyata	Ngomai	1183	42.5	0.42	mill	19_3	1.62838893005031	-0.3767507096021	132.433333333333	135.145161290323	133.795698924731	135.269892473118	133.404301075269	134.790322580645	246.775268817204	244.968817204301	240.237634408602	245.396774193548	240.351612903226	244.258064516129	37.6612903225807	138.050537634409	44.2903225806452	56.0086021505376	39.289247311828	99.0333333333334	273.854838709677	381.011827956989	299.751612903226	367.561290322581	270.195698924731	380.470967741936	126.458064516129	46.9548387096774	103.154838709677	73.9505376344086	120.5	56.2225806451613	184.466666666667	45.2408602150538	124.070967741935
62	23	13nov15_02	19nov15_03_002	sembe	none	homegrown	5	Manyata	Ngomai	1183	2.9	0.61	mill	19_3	0.462397997898956	-0.214670164989233	132.433333333333	135.145161290323	133.795698924731	135.269892473118	133.404301075269	134.790322580645	246.775268817204	244.968817204301	240.237634408602	245.396774193548	240.351612903226	244.258064516129	37.6612903225807	138.050537634409	44.2903225806452	56.0086021505376	39.289247311828	99.0333333333334	273.854838709677	381.011827956989	299.751612903226	367.561290322581	270.195698924731	380.470967741936	126.458064516129	46.9548387096774	103.154838709677	73.9505376344086	120.5	56.2225806451613	184.466666666667	45.2408602150538	124.070967741935
63	15	12nov15_01	20nov15_01_001	dona	none	homegrown	4	Makawa	Makawa	1285	7.7	0.11	mill	20_1	0.886490725172482	-0.958607314841775	125.96542311192	130.493175614195	128.566878980892	129.722474977252	127.651501364877	130.414012738854	237.899909008189	243.024567788899	238.170154686078	243.302092811647	241.759781619654	243.002729754322	32.9272065514104	152.69881710646	36.5677888989991	55.9890809827115	33.1210191082802	100.202911737944	323.602365787079	390.501364877161	343.464058234759	386.816196542311	330.518653321201	393.274795268426	127.989080982712	46.2429481346679	98.4431301182894	74.7106460418562	122.859872611465	56.4458598726115	183.459508644222	38.4831665150137	122.282984531392
64	67	20nov15_01	20nov15_01_002	dona	wholekmaize	homegrown	4	Makawa	Makawa	1285	6.3	0.95	mill	20_1	0.799340549453582	-0.0222763947111523	125.96542311192	130.493175614195	128.566878980892	129.722474977252	127.651501364877	130.414012738854	237.899909008189	243.024567788899	238.170154686078	243.302092811647	241.759781619654	243.002729754322	32.9272065514104	152.69881710646	36.5677888989991	55.9890809827115	33.1210191082802	100.202911737944	323.602365787079	390.501364877161	343.464058234759	386.816196542311	330.518653321201	393.274795268426	127.989080982712	46.2429481346679	98.4431301182894	74.7106460418562	122.859872611465	56.4458598726115	183.459508644222	38.4831665150137	122.282984531392
65	25	13nov15_03	20nov15_02_001	sembe	wholekmaize	homegrown	4	Makawa	Makawa	1291	2.6	0.04	mill	20_2	0.414973347970818	-1.39794000867204	125.944751381215	130.507366482505	128.544198895028	129.693370165746	127.634438305709	130.408839779005	238.549723756906	243.735727440147	239.017495395948	244.103130755064	242.546961325967	243.752302025783	32.7900552486188	153.405156537753	36.0478821362799	55.3692449355433	32.8683241252302	99.7246777163904	324.648250460405	389.674953959484	344.232965009208	386.096685082873	331.448434622468	392.713627992634	128.29650092081	46.5064456721915	98.8609576427256	74.8766114180479	123.162983425414	56.841620626151	183.21270718232	38.6040515653775	122.201657458564
66	49	18nov15_01	20nov15_02_002	dona	none	purchased	4	Makawa	Makawa	1291	2.7	0.42	mill	20_2	0.431363764158987	-0.3767507096021	125.944751381215	130.507366482505	128.544198895028	129.693370165746	127.634438305709	130.408839779005	238.549723756906	243.735727440147	239.017495395948	244.103130755064	242.546961325967	243.752302025783	32.7900552486188	153.405156537753	36.0478821362799	55.3692449355433	32.8683241252302	99.7246777163904	324.648250460405	389.674953959484	344.232965009208	386.096685082873	331.448434622468	392.713627992634	128.29650092081	46.5064456721915	98.8609576427256	74.8766114180479	123.162983425414	56.841620626151	183.21270718232	38.6040515653775	122.201657458564
67	60	19nov15_03	20nov15_02_003	sembe	none	homegrown	4	Makawa	Makawa	1291	1.1	0.73	mill	20_2	0.0413926851582251	-0.136677139879544	125.944751381215	130.507366482505	128.544198895028	129.693370165746	127.634438305709	130.408839779005	238.549723756906	243.735727440147	239.017495395948	244.103130755064	242.546961325967	243.752302025783	32.7900552486188	153.405156537753	36.0478821362799	55.3692449355433	32.8683241252302	99.7246777163904	324.648250460405	389.674953959484	344.232965009208	386.096685082873	331.448434622468	392.713627992634	128.29650092081	46.5064456721915	98.8609576427256	74.8766114180479	123.162983425414	56.841620626151	183.21270718232	38.6040515653775	122.201657458564
68	40	17nov15_01	20nov15_03_001	sembe	none	homegrown	4	Muungano	Makawa	1308	72.8	0.67	mill	20_3	1.86213137931304	-0.173925197299174	126.17556561086	130.618099547511	128.76742081448	130.020814479638	127.834389140272	130.612669683258	236.990950226244	241.878733031674	236.542986425339	241.72850678733	240.362895927602	241.472398190045	33.1764705882353	150.921266968326	37.5809954751131	57.3656108597285	33.8461538461539	101.333936651584	320.657918552036	392.303167420814	340.768325791855	388.346606334842	327.382805429864	394.846153846154	126.848868778281	45.6352941176471	97.516742081448	74.427149321267	122.013574660633	55.4696832579186	184.406334841629	38.0787330316742	122.555656108597
69	72	20nov15_03	20nov15_03_002	sembe	none	homegrown	4	Muungano	Makawa	1308	6.9	0.27	mill	20_3	0.838849090737255	-0.568636235841013	126.17556561086	130.618099547511	128.76742081448	130.020814479638	127.834389140272	130.612669683258	236.990950226244	241.878733031674	236.542986425339	241.72850678733	240.362895927602	241.472398190045	33.1764705882353	150.921266968326	37.5809954751131	57.3656108597285	33.8461538461539	101.333936651584	320.657918552036	392.303167420814	340.768325791855	388.346606334842	327.382805429864	394.846153846154	126.848868778281	45.6352941176471	97.516742081448	74.427149321267	122.013574660633	55.4696832579186	184.406334841629	38.0787330316742	122.555656108597
70	47	17nov15_03	20nov15_04_001	sembe	none	homegrown	5	Muungano	Makawa	1308	39.6	0.3	mill	20_4	1.59769518592551	-0.522878745280338	126.618131868132	130.966117216117	129.117216117216	130.401098901099	128.229853479853	130.960622710623	238.553113553113	243.314102564103	237.79304029304	243.019230769231	241.701465201465	242.684981684982	32.808608058608	150.389194139194	37.0476190476191	56.7454212454212	33.5595238095238	101.703296703297	320.119963369963	392.440476190476	340.300366300366	388.767399267399	326.641941391941	394.724358974359	126.517399267399	45.3617216117216	97.3186813186813	74.4826007326007	121.739926739927	55.2298534798535	184.652014652015	37.9771062271062	122.416666666667
71	73	20nov15_04	20nov15_04_002	sembe	none	homegrown	5	Muungano	Makawa	1308	7.3	0.44	mill	20_4	0.863322860120456	-0.356547323513813	126.618131868132	130.966117216117	129.117216117216	130.401098901099	128.229853479853	130.960622710623	238.553113553113	243.314102564103	237.79304029304	243.019230769231	241.701465201465	242.684981684982	32.808608058608	150.389194139194	37.0476190476191	56.7454212454212	33.5595238095238	101.703296703297	320.119963369963	392.440476190476	340.300366300366	388.767399267399	326.641941391941	394.724358974359	126.517399267399	45.3617216117216	97.3186813186813	74.4826007326007	121.739926739927	55.2298534798535	184.652014652015	37.9771062271062	122.416666666667
72	5	10nov15_04	20nov15_04_003	dona	none	homegrown	4	Muungano	Makawa	1308	19.7	1.18	mill	20_4	1.29446622616159	0.0718820073061254	126.618131868132	130.966117216117	129.117216117216	130.401098901099	128.229853479853	130.960622710623	238.553113553113	243.314102564103	237.79304029304	243.019230769231	241.701465201465	242.684981684982	32.808608058608	150.389194139194	37.0476190476191	56.7454212454212	33.5595238095238	101.703296703297	320.119963369963	392.440476190476	340.300366300366	388.767399267399	326.641941391941	394.724358974359	126.517399267399	45.3617216117216	97.3186813186813	74.4826007326007	121.739926739927	55.2298534798535	184.652014652015	37.9771062271062	122.416666666667
73	82	10nov15_003	HH01_FMN_01	NA	NA	homegrown	NA	Mkoka	Mkoka	1210	7.7	0.01	hh	10_3	0.886490725172482	-2	132.696875	136.245833333333	134.898958333333	136.816666666667	133.257291666667	136.15	239.198958333333	231.308333333333	232.008333333333	233.8625	229.826041666667	233.084375	28.184375	146.896875	28.659375	51.5947916666665	26.2854166666667	99.1541666666666	299.527083333333	393.635416666667	316.776041666667	375.917708333333	296.530208333333	380.664583333333	130.247916666667	44.6916666666667	100.792708333333	70.5208333333333	114.411458333333	55.2395833333333	170.896875	43.6322916666667	112.841666666667
74	85	11nov15_004	HH02_FMN_07	NA	NA	homegrown	NA	Mkoka	Mkoka	1205	7.2	0.005	hh	10_3	0.857332496431269	-2.30102999566398	132.696875	136.245833333333	134.898958333333	136.816666666667	133.257291666667	136.15	239.198958333333	231.308333333333	232.008333333333	233.8625	229.826041666667	233.084375	28.184375	146.896875	28.659375	51.5947916666665	26.2854166666667	99.1541666666666	299.527083333333	393.635416666667	316.776041666667	375.917708333333	296.530208333333	380.664583333333	130.247916666667	44.6916666666667	100.792708333333	70.5208333333333	114.411458333333	55.2395833333333	170.896875	43.6322916666667	112.841666666667
75	83	11nov15_004	HH03_FMN_11	NA	NA	homegrown	NA	Mkoka	Mkoka	1204	3.8	0.005	hh	10_2	0.57978359661681	-2.30102999566398	132.664563617245	136.167192429022	134.923238696109	136.740273396425	133.222923238696	136.076761303891	240.611987381704	232.864353312303	233.715036803365	235.540483701367	231.643533123028	234.720294426919	28.3659305993691	148.195583596215	29.0010515247108	52.5141955835963	26.4248159831756	99.2513144058886	302.017875920084	394.731861198738	318.351209253417	377.283911671924	298.967402733964	381.597266035752	130.833859095689	44.9011566771819	101.181913774974	70.7602523659306	114.944269190326	55.3512092534175	170.903259726604	43.7013669821241	113.130389064143
76	81	10nov15_002	HH04_FMN_13	NA	NA	homegrown	NA	Mvungurumo	Mkoka	1182	76.9	0.01	hh	10_4	1.88592633980143	-2	133.016759776536	136.825884543762	134.549348230912	136.766294227188	133.899441340782	136.16852886406	245.083798882682	237.86312849162	237.568901303538	238.551210428306	236.340782122905	237.673184357542	36.2020484171322	154.872439478585	35.854748603352	53.6666666666667	34.622905027933	112.753258845438	277.483240223464	384.829608938547	312.999068901304	372.559590316574	275.780260707635	380.66573556797	124.960893854749	44.9562383612663	97.3240223463687	70.6145251396648	106.266294227188	55.6843575418994	176.376163873371	44.5344506517691	113.696461824953
77	79	10nov15_002	HH05_FMN_17	NA	NA	homegrown	NA	Mvungurumo	Mkoka	1172	128.4	0.01	hh	10_4	2.10856502373283	-2	133.016759776536	136.825884543762	134.549348230912	136.766294227188	133.899441340782	136.16852886406	245.083798882682	237.86312849162	237.568901303538	238.551210428306	236.340782122905	237.673184357542	36.2020484171322	154.872439478585	35.854748603352	53.6666666666667	34.622905027933	112.753258845438	277.483240223464	384.829608938547	312.999068901304	372.559590316574	275.780260707635	380.66573556797	124.960893854749	44.9562383612663	97.3240223463687	70.6145251396648	106.266294227188	55.6843575418994	176.376163873371	44.5344506517691	113.696461824953
78	76	10nov15_001	HH06_FMN_20	NA	NA	homegrown	NA	Mvungurumo	Mkoka	1155	41.3	0.01	hh	10_4	1.6159500516564	-2	133.016759776536	136.825884543762	134.549348230912	136.766294227188	133.899441340782	136.16852886406	245.083798882682	237.86312849162	237.568901303538	238.551210428306	236.340782122905	237.673184357542	36.2020484171322	154.872439478585	35.854748603352	53.6666666666667	34.622905027933	112.753258845438	277.483240223464	384.829608938547	312.999068901304	372.559590316574	275.780260707635	380.66573556797	124.960893854749	44.9562383612663	97.3240223463687	70.6145251396648	106.266294227188	55.6843575418994	176.376163873371	44.5344506517691	113.696461824953
79	80	10nov15_002	HH07_FMN_21	NA	NA	homegrown	NA	Mnuku	Mkoka	1197	99.6	0.75	hh	10_5	1.9982593384237	-0.1249387366083	133.047160731473	136.157844080847	135.14436958614	136.303176130895	133.692974013474	135.773820981713	250.273339749759	244.464870067373	243.699711260828	245.318575553417	242.700673724735	245.101058710298	36.7651588065448	153.973051010587	36.8537054860443	56.1251203079884	35.0750721847931	104.889316650626	291.23676612127	388.357074109721	318.125120307988	379.405197305101	285.099133782483	382.3291626564	129.991337824832	48.4427333974976	99.873917228104	72.2704523580366	111.230991337825	58.7074109720885	175.025986525505	46.6987487969201	112.143407122233
80	77	10nov15_001	HH08_FMN_20a	NA	NA	homegrown	NA	Ibwaga	Ugogoni	1000	3.8	0.03	hh	11_2	0.57978359661681	-1.52287874528034	132.925977653631	140.128491620112	136.141061452514	138.351955307263	134.493016759777	139.29748603352	213.699720670391	192.741620111732	190.641061452514	191.511173184358	188.391061452514	191.237430167598	58.2276536312849	141.262569832402	75.9860335195531	85.9511173184357	63.3687150837989	117.727653631285	214.405027932961	313.854748603352	239.385474860335	297.61592178771	213.41061452514	307.821229050279	116.554469273743	50.8505586592179	90.8086592178772	71.2164804469274	98.8296089385474	57.3337988826816	200.254189944134	57.3938547486034	136.822625698324
81	84	11nov15_004	HH09_FMN_26	NA	NA	purchased	NA	Ibwaga	Ugogoni	1131	26.5	0.04	hh	11_1	1.42324587393681	-1.39794000867204	134.031887755102	140.61862244898	137.132653061225	139.176020408163	135.572704081633	139.809948979592	225.104591836735	207.225765306122	205.23724489796	206.183673469388	203.286989795918	205.414540816327	57.2283163265306	144.511479591837	74.6224489795919	83.969387755102	62.4719387755102	118.695153061224	212.987244897959	312.753826530612	238.252551020408	296.571428571429	211.081632653061	307.603316326531	111.897959183674	49.2423469387755	87.544642857143	69.4158163265306	93.1977040816326	55.9056122448979	192.576530612245	56.4974489795919	134.352040816326
82	87	11nov15_005	HH10_FMN_29	NA	NA	homegrown	NA	Ibwaga	Ugogoni	1178	15.7	0.04	hh	11_1	1.19589965240923	-1.39794000867204	134.031887755102	140.61862244898	137.132653061225	139.176020408163	135.572704081633	139.809948979592	225.104591836735	207.225765306122	205.23724489796	206.183673469388	203.286989795918	205.414540816327	57.2283163265306	144.511479591837	74.6224489795919	83.969387755102	62.4719387755102	118.695153061224	212.987244897959	312.753826530612	238.252551020408	296.571428571429	211.081632653061	307.603316326531	111.897959183674	49.2423469387755	87.544642857143	69.4158163265306	93.1977040816326	55.9056122448979	192.576530612245	56.4974489795919	134.352040816326
83	78	10nov15_001	HH12_FMN_36	NA	NA	homegrown	NA	Mautya	Ugogoni	1075	41	0.005	hh	11_3	1.61278385671974	-2.30102999566398	137.758426966292	140.97191011236	139.315543071161	140.708801498127	139.075842696629	140.431647940075	252.148876404494	244.482209737828	241.690074906367	243.964419475655	242.733146067416	241.975655430712	45.0187265917604	162.758426966292	50.4316479400748	65.4026217228463	48.8192883895131	127.374531835206	215.862359550562	319.445692883895	244.816479400749	305.633895131086	212.854868913858	320.635767790262	102.195692883895	42.250936329588	73.6123595505618	60.941011235955	74.7425093632959	50.4325842696629	174.463483146067	48.0449438202247	122.883895131086
84	100	13nov15_012	HH13_FMN_38	soaked_sembe	NA	homegrown	NA	Mautya	Ugogoni	1055	7.3	0.03	hh	11_4	0.863322860120456	-1.52287874528034	137.509196515005	141.044530493708	139.265246853824	140.646660212972	139.142303969022	140.298160696999	254.884801548887	245.635043562439	243.391093901258	245.241045498548	245.217812197483	243.035818005808	40.191674733785	159.624394966118	44.3291384317524	61.3978702807359	43.057115198451	120.884801548887	213.57986447241	318.926427879961	244.204259438529	307.593417231365	208.702807357212	321.122942884802	100.331074540174	42.0735721200387	72.9593417231365	60.5856727976767	72.0939012584705	50.0977734753146	175.511132623427	46.1200387221684	122.02807357212
85	95	12nov15_010	HH14_FMN_41a	soaked_sembe	NA	homegrown	NA	Mautya	Ugogoni	1055	23.3	0.02	hh	11_4	1.36735592102602	-1.69897000433602	137.509196515005	141.044530493708	139.265246853824	140.646660212972	139.142303969022	140.298160696999	254.884801548887	245.635043562439	243.391093901258	245.241045498548	245.217812197483	243.035818005808	40.191674733785	159.624394966118	44.3291384317524	61.3978702807359	43.057115198451	120.884801548887	213.57986447241	318.926427879961	244.204259438529	307.593417231365	208.702807357212	321.122942884802	100.331074540174	42.0735721200387	72.9593417231365	60.5856727976767	72.0939012584705	50.0977734753146	175.511132623427	46.1200387221684	122.02807357212
86	104	16nov15_013	HH15_FMN_42b	sembe	NA	homegrown	6	Mtanana	Mtanana	1239	42.2	0.03	hh	12_1	1.62531245096167	-1.52287874528034	131.786783042394	135.167082294264	133.799251870324	134.985037406484	132.976309226933	134.985037406484	248.461346633416	245.187032418953	239.805486284289	244.299251870324	243.514962593516	242.46259351621	32.0137157107232	139.811720698254	36.854114713217	52.3117206982544	32.9413965087282	99.4077306733167	263.011221945137	387.800498753117	292.886533665835	369.725685785536	263.932668329177	387.768079800499	115.63216957606	41.6620947630923	96.4862842892768	67.9862842892768	105.599750623441	53.8528678304239	178.629675810474	39.9164588528678	116.992518703242
87	90	12nov15_006	HH16_FMN_43	sembe	NA	homegrown	5	Mtanana	Mtanana	1239	15.8	0.005	hh	12_1	1.19865708695442	-2.30102999566398	131.786783042394	135.167082294264	133.799251870324	134.985037406484	132.976309226933	134.985037406484	248.461346633416	245.187032418953	239.805486284289	244.299251870324	243.514962593516	242.46259351621	32.0137157107232	139.811720698254	36.854114713217	52.3117206982544	32.9413965087282	99.4077306733167	263.011221945137	387.800498753117	292.886533665835	369.725685785536	263.932668329177	387.768079800499	115.63216957606	41.6620947630923	96.4862842892768	67.9862842892768	105.599750623441	53.8528678304239	178.629675810474	39.9164588528678	116.992518703242
88	92	12nov15_007	HH17_FMN_45	soaked_sembe	NA	homegrown	5	Ndalibo	Mtanana	1236	8.2	0.01	hh	12_2	0.913813852383717	-2	132.419449901768	136.081532416503	133.924361493124	136.101178781925	133.274066797642	135.688605108055	245.829076620825	240.89489194499	237.703339882122	241.152259332024	239.065815324165	236.730844793713	29.0579567779961	141.779960707269	29.237721021611	48.1021611001965	28.6493123772102	97.3595284872298	235.154223968566	379.888998035364	266.123772102161	364.657170923379	234.981335952849	387.858546168959	120.591355599214	42.909626719057	93.918467583497	69.156188605108	104.639489194499	54.8722986247544	180.339882121807	42.2819253438114	118.705304518664
89	109	16nov15_014	HH18_FMN_46b	sembe	NA	homegrown	5	Ndalibo	Mtanana	1240	17.8	0.57	hh	12_2	1.25042000230889	-0.244125144327509	132.419449901768	136.081532416503	133.924361493124	136.101178781925	133.274066797642	135.688605108055	245.829076620825	240.89489194499	237.703339882122	241.152259332024	239.065815324165	236.730844793713	29.0579567779961	141.779960707269	29.237721021611	48.1021611001965	28.6493123772102	97.3595284872298	235.154223968566	379.888998035364	266.123772102161	364.657170923379	234.981335952849	387.858546168959	120.591355599214	42.909626719057	93.918467583497	69.156188605108	104.639489194499	54.8722986247544	180.339882121807	42.2819253438114	118.705304518664
90	112	17nov15_015	HH19_FMN_50	dona	NA	homegrown	5	Ndalibo	Mtanana	1226	71.3	0.01	hh	12_4	1.85308952985187	-2	132.44347826087	136.075362318841	133.895652173913	136.125603864734	133.265700483092	135.696618357488	244.87922705314	239.646376811594	236.587439613526	239.909178743961	237.699516908212	235.412560386474	29.0579710144928	141.838647342995	29.087922705314	48.0917874396135	28.6251207729469	97.6125603864734	234.47729468599	379.482125603865	265.72077294686	364.972946859903	234.433816425121	388.021256038647	121.095652173913	43.0376811594203	94.1478260869565	69.3768115942029	105.209661835749	54.9140096618358	180.652173913043	42.2579710144928	118.64347826087
91	88	11nov15_005	HH20_FMN_52a	soaked_sembe	NA	homegrown	4	Ndalibo	Mtanana	1217	24.9	0.005	hh	12_4	1.39619934709574	-2.30102999566398	132.44347826087	136.075362318841	133.895652173913	136.125603864734	133.265700483092	135.696618357488	244.87922705314	239.646376811594	236.587439613526	239.909178743961	237.699516908212	235.412560386474	29.0579710144928	141.838647342995	29.087922705314	48.0917874396135	28.6251207729469	97.6125603864734	234.47729468599	379.482125603865	265.72077294686	364.972946859903	234.433816425121	388.021256038647	121.095652173913	43.0376811594203	94.1478260869565	69.3768115942029	105.209661835749	54.9140096618358	180.652173913043	42.2579710144928	118.64347826087
92	103	16nov15_013	HH21_FMN_52b	sembe	NA	homegrown	5	Matongoro	Matongoro	1198	6.9	0.13	hh	13_1	0.838849090737255	-0.886056647693163	131.683529411765	135.102352941176	133.895294117647	135.107058823529	132.4	134.717647058824	241.776470588235	235.869411764706	236.897647058824	238.642352941176	235.357647058824	236.704705882353	30.8305882352941	153.581176470588	32.6823529411765	55.8894117647058	29.0341176470588	99.2870588235294	320.149411764706	399.808235294118	330.449411764706	388.511764705882	319.241176470588	390.003529411765	132.751764705882	45.3870588235294	103.405882352941	71.904705882353	120.035294117647	55.6458823529412	173.608235294118	42.4164705882353	117.322352941176
93	130	20nov15_021	HH23_FMN_60	dona	NA	homegrown	5	Matongoro	Matongoro	1266	33.4	0.02	hh	13_1	1.52374646681156	-1.69897000433602	131.683529411765	135.102352941176	133.895294117647	135.107058823529	132.4	134.717647058824	241.776470588235	235.869411764706	236.897647058824	238.642352941176	235.357647058824	236.704705882353	30.8305882352941	153.581176470588	32.6823529411765	55.8894117647058	29.0341176470588	99.2870588235294	320.149411764706	399.808235294118	330.449411764706	388.511764705882	319.241176470588	390.003529411765	132.751764705882	45.3870588235294	103.405882352941	71.904705882353	120.035294117647	55.6458823529412	173.608235294118	42.4164705882353	117.322352941176
94	99	13nov15_011	HH24_FMN_62	sembe	NA	homegrown	5	Matongoro	Matongoro	1237	18.1	0.04	hh	13_1	1.25767857486918	-1.39794000867204	131.683529411765	135.102352941176	133.895294117647	135.107058823529	132.4	134.717647058824	241.776470588235	235.869411764706	236.897647058824	238.642352941176	235.357647058824	236.704705882353	30.8305882352941	153.581176470588	32.6823529411765	55.8894117647058	29.0341176470588	99.2870588235294	320.149411764706	399.808235294118	330.449411764706	388.511764705882	319.241176470588	390.003529411765	132.751764705882	45.3870588235294	103.405882352941	71.904705882353	120.035294117647	55.6458823529412	173.608235294118	42.4164705882353	117.322352941176
95	105	16nov15_013	HH25_FMN_64	soaked_sembe	NA	homegrown	3	Mlanje	Matongoro	1291	2.8	0.02	hh	13_3	0.447158031342219	-1.69897000433602	131.657074340528	135.303357314149	134.359712230216	134.838129496403	132.736211031175	134.750599520384	252.165467625899	246.68824940048	248.651079136691	250.812949640288	247.329736211031	248.125899280576	32.2026378896882	153.592326139089	35.2182254196642	60.8860911270983	29.757793764988	96.2086330935252	334.832134292566	405.929256594724	345.029976019185	398.489208633093	333.557553956835	396.947242206235	139.749400479616	50.3273381294965	107.363309352518	76.3117505995204	125.670263788969	60.2625899280576	173.617505995204	42.878896882494	117.937649880096
96	98	13nov15_011	HH26_FMN_69	dona	NA	homegrown	5	Mlanje	Matongoro	1240	2.5	0.62	hh	13_3	0.397940008672038	-0.207608310501746	131.657074340528	135.303357314149	134.359712230216	134.838129496403	132.736211031175	134.750599520384	252.165467625899	246.68824940048	248.651079136691	250.812949640288	247.329736211031	248.125899280576	32.2026378896882	153.592326139089	35.2182254196642	60.8860911270983	29.757793764988	96.2086330935252	334.832134292566	405.929256594724	345.029976019185	398.489208633093	333.557553956835	396.947242206235	139.749400479616	50.3273381294965	107.363309352518	76.3117505995204	125.670263788969	60.2625899280576	173.617505995204	42.878896882494	117.937649880096
97	102	13nov15_012	HH27_FMN_76	dona	NA	homegrown	5	Mlanje	Matongoro	1240	22.2	0.02	hh	13_3	1.34635297445064	-1.69897000433602	131.657074340528	135.303357314149	134.359712230216	134.838129496403	132.736211031175	134.750599520384	252.165467625899	246.68824940048	248.651079136691	250.812949640288	247.329736211031	248.125899280576	32.2026378896882	153.592326139089	35.2182254196642	60.8860911270983	29.757793764988	96.2086330935252	334.832134292566	405.929256594724	345.029976019185	398.489208633093	333.557553956835	396.947242206235	139.749400479616	50.3273381294965	107.363309352518	76.3117505995204	125.670263788969	60.2625899280576	173.617505995204	42.878896882494	117.937649880096
98	110	17nov15_015	HH28_FMN_78	sembe	NA	homegrown	4	Pandambili	Pandambili	1292	6.6	0.05	hh	16_1	0.819543935541869	-1.30102999566398	128.089965397924	131.125432525952	129.346020761246	130.26124567474	130.000865051903	130.803633217993	204.692041522491	188.336505190311	188.726643598616	190.375432525952	187.557958477509	188.06660899654	32.6297577854671	140.621107266436	41.8373702422145	56.2975778546713	36.0891003460208	108.519031141868	276.771626297578	367.423010380623	309.700692041523	366.720588235294	281.69723183391	378.584775086505	119.560553633218	41.3953287197232	99.9264705882353	70.7993079584775	122.707612456747	51.1020761245675	182.834775086505	48.235294117647	119.589965397924
99	127	19nov15_019	HH29_FMN_80	sembe	NA	homegrown	4	Pandambili	Pandambili	1310	2	0.04	hh	16_1	0.301029995663981	-1.39794000867204	128.089965397924	131.125432525952	129.346020761246	130.26124567474	130.000865051903	130.803633217993	204.692041522491	188.336505190311	188.726643598616	190.375432525952	187.557958477509	188.06660899654	32.6297577854671	140.621107266436	41.8373702422145	56.2975778546713	36.0891003460208	108.519031141868	276.771626297578	367.423010380623	309.700692041523	366.720588235294	281.69723183391	378.584775086505	119.560553633218	41.3953287197232	99.9264705882353	70.7993079584775	122.707612456747	51.1020761245675	182.834775086505	48.235294117647	119.589965397924
100	89	11nov15_005	HH30_FMN_82	soaked_sembe	NA	homegrown	4	Pandambili	Pandambili	1325	0.3	0.05	hh	16_2	-0.522878745280338	-1.30102999566398	127.967826086957	130.873913043478	129.132173913043	129.973043478261	129.873913043478	130.526086956522	204.839130434783	188.622608695652	188.93652173913	190.531304347826	187.69652173913	188.169565217391	32.375652173913	139.813043478261	41.9313043478261	56.5034782608696	36.0739130434783	107.462608695652	278	369.666086956522	311.333913043478	367.993043478261	282.966956521739	380.134782608696	119.725217391304	41.2295652173913	99.7086956521739	70.3739130434783	122.68	50.9104347826087	183.810434782609	48.3078260869565	119.60347826087
101	108	16nov15_014	HH32_FMN_85	sembe	NA	homegrown	4	Silwa	Pandambili	1335	0.2	0.08	hh	16_3	-0.698970004336019	-1.09691001300806	126.676007005254	128.904553415061	127.296847635727	127.907180385289	128.463222416813	128.621716287215	198.944833625219	181.056042031524	180.661120840631	181.978984238179	178.257443082312	180.344133099825	32.1514886164623	129.584938704028	42.1112084063047	58.6330998248687	36.5665499124343	99.371278458844	282.795971978984	387.341506129597	320.88704028021	378.894045534151	286.823117338003	390.076182136602	122.023642732049	40.3966725043783	99.0753064798599	70.1068301225919	121.881786339755	50.2556917688266	187.004378283713	47.108581436077	120.448336252189
102	129	19nov15_020	HH33_FMN_89	sembe	NA	homegrown	4	Silwa	Pandambili	1363	1.6	0.01	hh	16_4	0.204119982655925	-2	125.522644927536	127.266304347826	126.164855072464	126.498188405797	127.212862318841	127.119565217391	200.158514492754	183.576086956522	183.569746376812	185.170289855072	182.576992753623	182.013586956522	32.7210144927536	132.288043478261	45.1902173913043	61.5960144927536	37.213768115942	101.704710144928	297.508152173913	401.464673913043	347.442934782609	392.336050724638	300.745471014493	401.301630434783	126.922101449275	43.0480072463769	100.296195652174	70.7454710144928	125.190217391304	52.2871376811595	198.560688405797	47.9130434782609	126.280797101449
103	91	12nov15_006	HH34_FMN_92	sembe	NA	homegrown	5	Silwa	Pandambili	1355	0.9	0.03	hh	16_4	-0.0457574905606751	-1.52287874528034	125.522644927536	127.266304347826	126.164855072464	126.498188405797	127.212862318841	127.119565217391	200.158514492754	183.576086956522	183.569746376812	185.170289855072	182.576992753623	182.013586956522	32.7210144927536	132.288043478261	45.1902173913043	61.5960144927536	37.213768115942	101.704710144928	297.508152173913	401.464673913043	347.442934782609	392.336050724638	300.745471014493	401.301630434783	126.922101449275	43.0480072463769	100.296195652174	70.7454710144928	125.190217391304	52.2871376811595	198.560688405797	47.9130434782609	126.280797101449
104	114	17nov15_016	HH35_FMN_96	sembe	NA	homegrown	4	Iduo	Iduo	1197	129.8	0.01	hh	17_1	2.11327469246435	-2	128.927616926503	133.076837416481	130.88864142539	132.084632516704	130.52561247216	132.773942093541	247.561247216036	238.471046770601	236.318485523385	238.384187082405	233.95434298441	238.589086859688	36.9075723830735	125.535634743875	44.7538975501113	60.2538975501112	38.7917594654788	103.629175946548	263.541202672606	376.028953229399	300.25723830735	357.381959910913	267.559020044543	374.462138084633	111.036748329621	41.8229398663697	85.2037861915368	64.9387527839644	100.54008908686	51.7472160356347	182.831848552338	43.5400890868597	120.856347438753
105	113	17nov15_016	HH36_FMN_101	sembe	NA	homegrown	4	Iduo	Iduo	1217	6.3	0.02	hh	17_1	0.799340549453582	-1.69897000433602	128.927616926503	133.076837416481	130.88864142539	132.084632516704	130.52561247216	132.773942093541	247.561247216036	238.471046770601	236.318485523385	238.384187082405	233.95434298441	238.589086859688	36.9075723830735	125.535634743875	44.7538975501113	60.2538975501112	38.7917594654788	103.629175946548	263.541202672606	376.028953229399	300.25723830735	357.381959910913	267.559020044543	374.462138084633	111.036748329621	41.8229398663697	85.2037861915368	64.9387527839644	100.54008908686	51.7472160356347	182.831848552338	43.5400890868597	120.856347438753
106	101	13nov15_012	HH37_FMN_104	dona	NA	homegrown	4	Iduo	Iduo	1190	1.9	0.02	hh	17_2	0.278753600952829	-1.69897000433602	128.708779443255	132.538543897216	130.551391862955	131.573875802998	130.329764453961	132.258029978587	245.802997858672	236.069593147752	234.462526766595	236.435760171306	232.009635974304	236.450749464668	36.4807280513918	126.180942184154	43.6359743040686	59.8179871520343	38.2901498929336	103.990364025696	269.016059957173	376.08886509636	302.723768736617	358.251605995717	272.993576017131	375.402569593148	111.77408993576	42.745182012848	84.8865096359743	64.2462526766595	101.464668094218	52.7880085653105	182.214132762312	43.2601713062099	120.667023554604
107	93	12nov15_008	HH38_FMN_106	sembe	NA	homegrown	4	Suguta	Iduo	1122	8.7	1.76	hh	17_3	0.939519252618618	0.24551266781415	126.971608832808	130.965299684543	129.159305993691	129.993690851735	128.694006309148	130.596214511041	232.807570977918	219.503154574133	219.807570977918	219.992113564669	217.350157728707	221.238170347003	37.2492113564669	133.320189274448	45.506309148265	67.1955835962146	39.48738170347	105.856466876972	292.623028391167	382.616719242902	319.455835962145	371.722397476341	296.572555205047	386.266561514196	119.509463722398	43.8722397476341	85.3044164037855	62.3990536277602	109.523659305994	54.6514195583596	190.145110410095	44.2902208201893	124.932176656151
108	96	13nov15_011	HH39_FMN_109	sembe	NA	homegrown	4	Suguta	Iduo	1113	0.5	0.67	hh	17_3	-0.301029995663981	-0.173925197299174	126.971608832808	130.965299684543	129.159305993691	129.993690851735	128.694006309148	130.596214511041	232.807570977918	219.503154574133	219.807570977918	219.992113564669	217.350157728707	221.238170347003	37.2492113564669	133.320189274448	45.506309148265	67.1955835962146	39.48738170347	105.856466876972	292.623028391167	382.616719242902	319.455835962145	371.722397476341	296.572555205047	386.266561514196	119.509463722398	43.8722397476341	85.3044164037855	62.3990536277602	109.523659305994	54.6514195583596	190.145110410095	44.2902208201893	124.932176656151
109	107	16nov15_014	HH40_FMN_116	sembe	NA	homegrown	4	Suguta	Iduo	1108	2.2	0.02	hh	17_3	0.342422680822206	-1.69897000433602	126.971608832808	130.965299684543	129.159305993691	129.993690851735	128.694006309148	130.596214511041	232.807570977918	219.503154574133	219.807570977918	219.992113564669	217.350157728707	221.238170347003	37.2492113564669	133.320189274448	45.506309148265	67.1955835962146	39.48738170347	105.856466876972	292.623028391167	382.616719242902	319.455835962145	371.722397476341	296.572555205047	386.266561514196	119.509463722398	43.8722397476341	85.3044164037855	62.3990536277602	109.523659305994	54.6514195583596	190.145110410095	44.2902208201893	124.932176656151
110	117	18nov15_017	HH42_FMN_120	dona	NA	purchased	NA	Sejeli	Sejeli	987	2.4	0.06	hh	18_1	0.380211241711606	-1.22184874961636	134.274336283186	138.029077117573	137.214917825537	137.329962073325	136.164348925411	136.542351453856	268.895069532238	250.065739570164	258.935524652339	258.525916561315	263.525916561315	255.714285714286	37.3817951959545	156.749683944374	42.1883691529709	58.1453855878635	37.7471554993679	107.503160556258	267.018963337547	366.696586599241	313.640960809102	360.079646017699	263.365360303413	366.451327433628	116.753476611884	47.6156763590392	91.5689001264222	69.0859671302149	96.3742098609355	55.448798988622	180.689001264222	43.6169405815424	119.567635903919
111	118	18nov15_017	HH43_FMN_122	dona	NA	purchased	5	Sejeli	Sejeli	974	113.4	0.07	hh	18_2	2.05461305455689	-1.15490195998574	134.107629427793	138.053133514986	137.08719346049	137.133514986376	136.042234332425	136.434604904632	271.230245231608	252.33242506812	261.145776566757	260.692098092643	266.156675749319	258.25204359673	37.4495912806539	158.179836512262	41.7520435967303	57.3964577656676	37.5626702997275	107.979564032698	258.354223433242	362.16621253406	304.946866485014	354.016348773842	255.595367847411	361.494550408719	118.010899182561	47.5762942779292	91.267029972752	69.2370572207085	96.1607629427793	55.5762942779292	181.339237057221	44.1607629427793	119.311989100817
112	119	18nov15_017	HH44_FMN_123	sembe	NA	NA	NA	Sejeli	Sejeli	974	26.3	0.21	hh	18_2	1.41995574848976	-0.677780705266081	134.107629427793	138.053133514986	137.08719346049	137.133514986376	136.042234332425	136.434604904632	271.230245231608	252.33242506812	261.145776566757	260.692098092643	266.156675749319	258.25204359673	37.4495912806539	158.179836512262	41.7520435967303	57.3964577656676	37.5626702997275	107.979564032698	258.354223433242	362.16621253406	304.946866485014	354.016348773842	255.595367847411	361.494550408719	118.010899182561	47.5762942779292	91.267029972752	69.2370572207085	96.1607629427793	55.5762942779292	181.339237057221	44.1607629427793	119.311989100817
113	131	20nov15_021	HH45_FMN_127	dona	NA	purchased	5	Msunjilile	Sejeli	1059	15.2	0.17	hh	18_3	1.18184358794477	-0.769551078621726	135.902394106814	138.941068139963	137.848066298343	139.016574585635	137.184162062615	137.95211786372	247.788213627993	236.504604051565	240.451197053407	239.568139963167	240.48802946593	237.943830570902	37.8167587476979	157.521178637201	41.0018416206261	56.1233885819521	38.3471454880294	111.017495395948	248.793738489871	343.900552486188	291.250460405157	339.276243093923	240.746777163904	342.723756906077	106.457642725599	45.3029465930018	85.0939226519337	67.6104972375691	81.4254143646409	53.9383057090239	181.079189686925	44.438305709024	118.695211786372
114	120	18nov15_018	HH46_FMN_128	dona	NA	purchased	5	Msunjilile	Sejeli	1066	90.5	0.37	hh	18_3	1.9566485792052	-0.431798275933005	135.902394106814	138.941068139963	137.848066298343	139.016574585635	137.184162062615	137.95211786372	247.788213627993	236.504604051565	240.451197053407	239.568139963167	240.48802946593	237.943830570902	37.8167587476979	157.521178637201	41.0018416206261	56.1233885819521	38.3471454880294	111.017495395948	248.793738489871	343.900552486188	291.250460405157	339.276243093923	240.746777163904	342.723756906077	106.457642725599	45.3029465930018	85.0939226519337	67.6104972375691	81.4254143646409	53.9383057090239	181.079189686925	44.438305709024	118.695211786372
115	134	20nov15_022	HH47_FMN_129	dona	NA	purchased	5	Msunjilile	Sejeli	1054	13.6	0.79	hh	18_3	1.13353890837022	-0.102372908709559	135.902394106814	138.941068139963	137.848066298343	139.016574585635	137.184162062615	137.95211786372	247.788213627993	236.504604051565	240.451197053407	239.568139963167	240.48802946593	237.943830570902	37.8167587476979	157.521178637201	41.0018416206261	56.1233885819521	38.3471454880294	111.017495395948	248.793738489871	343.900552486188	291.250460405157	339.276243093923	240.746777163904	342.723756906077	106.457642725599	45.3029465930018	85.0939226519337	67.6104972375691	81.4254143646409	53.9383057090239	181.079189686925	44.438305709024	118.695211786372
116	94	12nov15_009	HH49_FMN_132	dona	NA	homegrown	4	Chilanjilizi	Ngomai	1274	13.7	0.44	hh	19_1	1.13672056715641	-0.356547323513813	129.651544401544	132.598455598456	130.8638996139	132.374517374517	130.42277992278	132.331081081081	256.092664092664	259.351351351351	254.027027027027	258.34749034749	255.752895752896	258.746138996139	35.9333976833977	147.129343629344	41.6785714285715	58.3861003861004	37.1640926640927	104.208494208494	299.106177606178	378.239382239382	318.570463320463	373.349420849421	305.245173745174	380.112934362934	125.835907335907	45.6583011583012	100.209459459459	75.050193050193	122.935328185328	56.1872586872587	188.319498069498	41.6496138996139	122.747104247104
117	133	20nov15_021	HH50_FMN_136	soaked_sembe	NA	purchased	4	Chilanjilizi	Ngomai	1307	1.7	0.04	hh	19_1	0.230448921378274	-1.39794000867204	129.651544401544	132.598455598456	130.8638996139	132.374517374517	130.42277992278	132.331081081081	256.092664092664	259.351351351351	254.027027027027	258.34749034749	255.752895752896	258.746138996139	35.9333976833977	147.129343629344	41.6785714285715	58.3861003861004	37.1640926640927	104.208494208494	299.106177606178	378.239382239382	318.570463320463	373.349420849421	305.245173745174	380.112934362934	125.835907335907	45.6583011583012	100.209459459459	75.050193050193	122.935328185328	56.1872586872587	188.319498069498	41.6496138996139	122.747104247104
118	121	18nov15_018	HH51_FMN_140	dona	NA	purchased	5	Chilanjilizi	Ngomai	1265	6.3	0.64	hh	19_1	0.799340549453582	-0.193820026016113	129.651544401544	132.598455598456	130.8638996139	132.374517374517	130.42277992278	132.331081081081	256.092664092664	259.351351351351	254.027027027027	258.34749034749	255.752895752896	258.746138996139	35.9333976833977	147.129343629344	41.6785714285715	58.3861003861004	37.1640926640927	104.208494208494	299.106177606178	378.239382239382	318.570463320463	373.349420849421	305.245173745174	380.112934362934	125.835907335907	45.6583011583012	100.209459459459	75.050193050193	122.935328185328	56.1872586872587	188.319498069498	41.6496138996139	122.747104247104
119	111	17nov15_015	HH52_FMN_142	sembe	NA	homegrown	4	Chilanjilizi	Ngomai	1268	5.3	0.01	hh	19_1	0.724275869600789	-2	129.651544401544	132.598455598456	130.8638996139	132.374517374517	130.42277992278	132.331081081081	256.092664092664	259.351351351351	254.027027027027	258.34749034749	255.752895752896	258.746138996139	35.9333976833977	147.129343629344	41.6785714285715	58.3861003861004	37.1640926640927	104.208494208494	299.106177606178	378.239382239382	318.570463320463	373.349420849421	305.245173745174	380.112934362934	125.835907335907	45.6583011583012	100.209459459459	75.050193050193	122.935328185328	56.1872586872587	188.319498069498	41.6496138996139	122.747104247104
120	128	19nov15_020	HH53_FMN_146	sembe	NA	purchased	NA	Manyata	Ngomai	1205	7.2	0.01	hh	19_3	0.857332496431269	-2	132.433333333333	135.145161290323	133.795698924731	135.269892473118	133.404301075269	134.790322580645	246.775268817204	244.968817204301	240.237634408602	245.396774193548	240.351612903226	244.258064516129	37.6612903225807	138.050537634409	44.2903225806452	56.0086021505376	39.289247311828	99.0333333333334	273.854838709677	381.011827956989	299.751612903226	367.561290322581	270.195698924731	380.470967741936	126.458064516129	46.9548387096774	103.154838709677	73.9505376344086	120.5	56.2225806451613	184.466666666667	45.2408602150538	124.070967741935
121	115	17nov15_016	HH54_FMN_149	sembe	NA	homegrown	6	Manyata	Ngomai	1177	3.8	0.005	hh	19_3	0.57978359661681	-2.30102999566398	132.433333333333	135.145161290323	133.795698924731	135.269892473118	133.404301075269	134.790322580645	246.775268817204	244.968817204301	240.237634408602	245.396774193548	240.351612903226	244.258064516129	37.6612903225807	138.050537634409	44.2903225806452	56.0086021505376	39.289247311828	99.0333333333334	273.854838709677	381.011827956989	299.751612903226	367.561290322581	270.195698924731	380.470967741936	126.458064516129	46.9548387096774	103.154838709677	73.9505376344086	120.5	56.2225806451613	184.466666666667	45.2408602150538	124.070967741935
122	124	19nov15_019	HH55_FMN_151	dona	NA	homegrown	4	Makawa	Makawa	1301	8.3	0.1	hh	20_1	0.919078092376074	-1	125.96542311192	130.493175614195	128.566878980892	129.722474977252	127.651501364877	130.414012738854	237.899909008189	243.024567788899	238.170154686078	243.302092811647	241.759781619654	243.002729754322	32.9272065514104	152.69881710646	36.5677888989991	55.9890809827115	33.1210191082802	100.202911737944	323.602365787079	390.501364877161	343.464058234759	386.816196542311	330.518653321201	393.274795268426	127.989080982712	46.2429481346679	98.4431301182894	74.7106460418562	122.859872611465	56.4458598726115	183.459508644222	38.4831665150137	122.282984531392
123	122	18nov15_018	HH56_FMN_153	dona	NA	purchased	4	Makawa	Makawa	1305	10	0.11	hh	20_1	1	-0.958607314841775	125.96542311192	130.493175614195	128.566878980892	129.722474977252	127.651501364877	130.414012738854	237.899909008189	243.024567788899	238.170154686078	243.302092811647	241.759781619654	243.002729754322	32.9272065514104	152.69881710646	36.5677888989991	55.9890809827115	33.1210191082802	100.202911737944	323.602365787079	390.501364877161	343.464058234759	386.816196542311	330.518653321201	393.274795268426	127.989080982712	46.2429481346679	98.4431301182894	74.7106460418562	122.859872611465	56.4458598726115	183.459508644222	38.4831665150137	122.282984531392
124	135	20nov15_022	HH57_FMN_156	soaked_sembe	NA	purchased	4	Makawa	Makawa	1291	22.8	0.14	hh	20_1	1.35793484700045	-0.853871964321762	125.96542311192	130.493175614195	128.566878980892	129.722474977252	127.651501364877	130.414012738854	237.899909008189	243.024567788899	238.170154686078	243.302092811647	241.759781619654	243.002729754322	32.9272065514104	152.69881710646	36.5677888989991	55.9890809827115	33.1210191082802	100.202911737944	323.602365787079	390.501364877161	343.464058234759	386.816196542311	330.518653321201	393.274795268426	127.989080982712	46.2429481346679	98.4431301182894	74.7106460418562	122.859872611465	56.4458598726115	183.459508644222	38.4831665150137	122.282984531392
125	132	20nov15_021	HH58_FMN_160	soaked_sembe	NA	purchased	4	Makawa	Makawa	1294	7.4	0.03	hh	20_2	0.869231719730976	-1.52287874528034	125.944751381215	130.507366482505	128.544198895028	129.693370165746	127.634438305709	130.408839779005	238.549723756906	243.735727440147	239.017495395948	244.103130755064	242.546961325967	243.752302025783	32.7900552486188	153.405156537753	36.0478821362799	55.3692449355433	32.8683241252302	99.7246777163904	324.648250460405	389.674953959484	344.232965009208	386.096685082873	331.448434622468	392.713627992634	128.29650092081	46.5064456721915	98.8609576427256	74.8766114180479	123.162983425414	56.841620626151	183.21270718232	38.6040515653775	122.201657458564
126	126	19nov15_019	HH59_FMN_162b	dona	NA	purchased	4	Muungano	Makawa	1332	17.8	0.36	hh	20_3	1.25042000230889	-0.443697499232713	126.17556561086	130.618099547511	128.76742081448	130.020814479638	127.834389140272	130.612669683258	236.990950226244	241.878733031674	236.542986425339	241.72850678733	240.362895927602	241.472398190045	33.1764705882353	150.921266968326	37.5809954751131	57.3656108597285	33.8461538461539	101.333936651584	320.657918552036	392.303167420814	340.768325791855	388.346606334842	327.382805429864	394.846153846154	126.848868778281	45.6352941176471	97.516742081448	74.427149321267	122.013574660633	55.4696832579186	184.406334841629	38.0787330316742	122.555656108597
127	136	20nov15_022	HH60_FMN_164	soaked_sembe	NA	purchased	5	Muungano	Makawa	1317	2	0.23	hh	20_3	0.301029995663981	-0.638272163982407	126.17556561086	130.618099547511	128.76742081448	130.020814479638	127.834389140272	130.612669683258	236.990950226244	241.878733031674	236.542986425339	241.72850678733	240.362895927602	241.472398190045	33.1764705882353	150.921266968326	37.5809954751131	57.3656108597285	33.8461538461539	101.333936651584	320.657918552036	392.303167420814	340.768325791855	388.346606334842	327.382805429864	394.846153846154	126.848868778281	45.6352941176471	97.516742081448	74.427149321267	122.013574660633	55.4696832579186	184.406334841629	38.0787330316742	122.555656108597
128	125	19nov15_019	HH61_FMN_167	soaked_sembe	NA	purchased	6	Muungano	Makawa	1304	5.3	0.14	hh	20_3	0.724275869600789	-0.853871964321762	126.17556561086	130.618099547511	128.76742081448	130.020814479638	127.834389140272	130.612669683258	236.990950226244	241.878733031674	236.542986425339	241.72850678733	240.362895927602	241.472398190045	33.1764705882353	150.921266968326	37.5809954751131	57.3656108597285	33.8461538461539	101.333936651584	320.657918552036	392.303167420814	340.768325791855	388.346606334842	327.382805429864	394.846153846154	126.848868778281	45.6352941176471	97.516742081448	74.427149321267	122.013574660633	55.4696832579186	184.406334841629	38.0787330316742	122.555656108597
[truncated: 54 more columns]
