# Supplementary material for: Modeling maize aflatoxins and fumonisins in a Tanzanian smallholder system: Accounting for diverse risk factors improves mycotoxin models
Source: PLoS One. 2025 Jan 13;20(1):e0316457. doi: 10.1371/journal.pone.0316457 (PMC11729969; doi:10.1371/journal.pone.0316457)
Supplement: S2 Table — (CSV) [file pone.0316457.s003.csv]

	sample_id	grain_mill_id	village	walking_distance_min	flour_type	source	elevation_m	af_ppb	af_log10ppb	fum_ppm	fum_log10ppm	walk_dist_m	bdod_0-5_cm_mean	bdod_100-200cm_mean	bdod_15-30_cm_mean	bdod_30-60cm_mean	bdod_5-15_cm_mean	bdod_60-100cm_mean	cec_0-5_cm_mean	cec_100-200cm_mean	cec_15-30_cm_mean	cec_30-60cm_mean	cec_5-15_cm_mean	cec_60-100cm_mean	cfvo_0-5_cm_mean	cfvo_100-200cm_mean	cfvo_15-30_cm_mean	cfvo_30-60cm_mean	cfvo_5-15_cm_mean	cfvo_60-100cm_mean	clay_0-5_cm_mean	clay_100-200cm_mean	clay_15-30_cm_mean	clay_30-60cm_mean	clay_5-15_cm_mean	clay_60-100cm_mean	nitrogen_0-5_cm_mean	nitrogen_100-200cm_mean	nitrogen_15-30_cm_mean	nitrogen_30-60cm_mean	nitrogen_5-15_cm_mean	nitrogen_60-100cm_mean	ocd_0-5_cm_mean	ocd_100-200cm_mean	ocd_15-30_cm_mean	ocd_30-60cm_mean	ocd_5-15_cm_mean	ocd_60-100cm_mean	ocs_0-30_cm_mean
1	1_1	1	Iduo	60	sembe	homegrown	1202	44.48	1.648164779	0.113	-0.946921557	3000	129.521367521367	132.529914529915	131.091168091168	131.692307692308	131.039886039886	132.319088319088	258.350427350427	249.780626780627	246.527065527065	248.806267806268	244.079772079772	250.031339031339	36.994301994302	122.481481481481	46.5470085470085	58.3903133903134	38.8034188034188	100.407407407407	248.327635327635	374.219373219373	292.216524216524	352.849002849003	253.720797720798	370.868945868946	105.655270655271	40.2849002849003	84.4814814814815	65.1566951566952	97.988603988604	49.957264957265	181.888888888889	42.2336182336182	116.472934472934	86.7236467236467	163.760683760684	60.6638176638177	26.5925925925926
2	1_10	1	Iduo	50	sembe	homegrown	1202	14.954	1.174757376	0.797	-0.098541679	2500	130.111570247934	132.611570247934	131.50826446281	131.830578512397	131.570247933884	132.462809917355	261.962809917355	253.119834710744	249.735537190083	252.020661157025	247.384297520661	253.615702479339	37.6900826446281	124.46694214876	47.8305785123967	58.1776859504132	39.4710743801653	101.223140495868	239.140495867769	373.793388429752	289.272727272727	351.210743801653	244.632231404959	368.714876033058	102.363636363636	39.7768595041322	83.1818181818182	65.2438016528926	94.8305785123967	49.4421487603306	181.52479338843	41.5	115.409090909091	86.6859504132231	162.561983471074	60.7768595041322	26.3223140495868
3	1_2	1	Iduo	120	sembe	homegrown	1202	75.9	1.880241776	0.227	-0.643974143	6000	128.883775351014	132.99375975039	130.688767550702	131.929797191888	130.425897035881	132.683307332293	242.990639625585	232.745709828393	231.799531981279	233.595163806552	229.354134165367	232.992199687988	37.2464898595943	128.903276131045	44.4149765990638	60.9290171606865	39.1458658346333	104.79407176287	268.942277691108	376.097503900156	303.197347893916	359.561622464899	272.539001560062	376.154446177847	112.19344773791	44.9828393135725	85.1505460218409	64.4898595943838	101.295631825273	54.4765990639626	181.751170046802	44.1505460218409	121.444617784711	89.1411856474259	164.057722308893	60.8767550702028	27.471918876755
4	1_3	1	Iduo	300	sembe	homegrown	1202	9.94	0.997386384	0.22	-0.657577319	10000	128.736842105263	133.166666666667	130.38693957115	131.994476933073	130.245289148798	132.772254710851	224.687134502924	212.006822612086	212.22644574399	213.083170890188	209.747563352826	212.180961663418	39.2345679012345	133.655620532814	46.8830409356726	63.8011695906436	41.8739441195582	106.334632878493	272.9044834308	382.534437946719	308.628330084471	367.6783625731	275.054580896686	381.744314489928	116.501949317739	45.680636777128	88.7907732293697	66.2222222222223	106.294671864847	54.9977257959714	185.578622482131	44.8135152696556	125.002599090318	90.045159194282	167.513970110461	61.5428849902534	28.2641325536064
5	1_4	1	Iduo	15	sembe	homegrown	1202	2.252	0.352568386	0.691	-0.160521953	750	131.8	133.3	133.35	133.15	133.4	133.1	255.3	244.25	242.35	243.6	239.1	246.2	42	136.2	50.85	57.65	41.25	108.95	220.55	370.85	287.7	352.55	227.9	367.5	93.4	37.1	80.2	67	87.6	47.3	181.25	40.75	115.2	86	154.3	61.8	24.45
6	1_5	1	Iduo	300	sembe	homegrown	1202	44.42	1.647578554	1.163	0.065579715	10000	128.736842105263	133.166666666667	130.38693957115	131.994476933073	130.245289148798	132.772254710851	224.687134502924	212.006822612086	212.22644574399	213.083170890188	209.747563352826	212.180961663418	39.2345679012345	133.655620532814	46.8830409356726	63.8011695906436	41.8739441195582	106.334632878493	272.9044834308	382.534437946719	308.628330084471	367.6783625731	275.054580896686	381.744314489928	116.501949317739	45.680636777128	88.7907732293697	66.2222222222223	106.294671864847	54.9977257959714	185.578622482131	44.8135152696556	125.002599090318	90.045159194282	167.513970110461	61.5428849902534	28.2641325536064
7	1_6	1	Iduo	120	sembe	homegrown	1202	85.88	1.933892036	0.522	-0.282329497	6000	128.883775351014	132.99375975039	130.688767550702	131.929797191888	130.425897035881	132.683307332293	242.990639625585	232.745709828393	231.799531981279	233.595163806552	229.354134165367	232.992199687988	37.2464898595943	128.903276131045	44.4149765990638	60.9290171606865	39.1458658346333	104.79407176287	268.942277691108	376.097503900156	303.197347893916	359.561622464899	272.539001560062	376.154446177847	112.19344773791	44.9828393135725	85.1505460218409	64.4898595943838	101.295631825273	54.4765990639626	181.751170046802	44.1505460218409	121.444617784711	89.1411856474259	164.057722308893	60.8767550702028	27.471918876755
8	1_7	1	Iduo	120	sembe	homegrown	1202	31.28	1.495266744	0.293	-0.53313238	6000	128.883775351014	132.99375975039	130.688767550702	131.929797191888	130.425897035881	132.683307332293	242.990639625585	232.745709828393	231.799531981279	233.595163806552	229.354134165367	232.992199687988	37.2464898595943	128.903276131045	44.4149765990638	60.9290171606865	39.1458658346333	104.79407176287	268.942277691108	376.097503900156	303.197347893916	359.561622464899	272.539001560062	376.154446177847	112.19344773791	44.9828393135725	85.1505460218409	64.4898595943838	101.295631825273	54.4765990639626	181.751170046802	44.1505460218409	121.444617784711	89.1411856474259	164.057722308893	60.8767550702028	27.471918876755
9	1_8	1	Iduo	30	dona	homegrown	1202	41.98	1.623042434	1.152	0.061452479	1500	131.554347826087	133.032608695652	132.79347826087	132.619565217391	132.923913043478	132.923913043478	262.891304347826	254.358695652174	250.630434782609	252.565217391304	248.380434782609	255.597826086957	38.8913043478261	132.597826086957	48.5326086956522	55.6630434782609	39.695652173913	104.29347826087	226.847826086957	372.836956521739	286.641304347826	351.532608695652	232.663043478261	367.478260869565	96.3152173913043	37.4347826086956	80.8369565217391	66.2173913043478	86.9565217391304	47.1195652173913	179.804347826087	39.8152173913044	114.108695652174	85.9021739130435	156.478260869565	62.6413043478261	25.0326086956522
10	10_1	10	Moleti	NA	NA	homegrown	1270	112.72	2.05200098	0.7	-0.15490196	3408.36177474403	127.866927592955	130.731898238748	129.135029354207	129.138943248532	129.929549902153	130.090019569472	185.923679060665	153.774951076321	155.931506849315	154.675146771037	151.782778864971	153.252446183953	27.9295499021526	120.477495107632	32.7632093933464	48.1154598825832	28.8904109589041	96.9882583170255	280.620352250489	380.645792563601	315.158512720157	374.91976516634	285.107632093933	385.690802348337	114.383561643836	39.0489236790607	96.73385518591	67.679060665362	118.837573385519	48.5127201565558	174.745596868885	46.1350293542074	117.829745596869	85.091976516634	173.549902152642	55.6360078277886	27.8454011741683
11	10_2	10	Moleti	60	sembe	homegrown	1270	76.82	1.885474303	0.835	-0.078313525	3000	128.017587939699	130.786432160804	129.266331658291	129.130653266332	130.087939698492	130.125628140704	186.434673366834	154	156.223618090452	154.891959798995	152.002512562814	153.474874371859	27.2311557788945	119.304020100502	32.1482412060301	47.7286432160804	28.1532663316583	96.7462311557789	279.620603015075	380.678391959799	314.974874371859	374.831658291457	284.326633165829	385.912060301508	114.251256281407	38.9874371859297	97.1407035175879	67.5954773869347	118.804020100503	48.6130653266332	174.645728643216	46.5879396984925	117.708542713568	84.9195979899498	173.477386934673	55.7010050251256	27.7587939698492
12	10_3	10	Moleti	60	sembe	homegrown	1270	26.66	1.425860145	0.493	-0.307153081	3000	128.017587939699	130.786432160804	129.266331658291	129.130653266332	130.087939698492	130.125628140704	186.434673366834	154	156.223618090452	154.891959798995	152.002512562814	153.474874371859	27.2311557788945	119.304020100502	32.1482412060301	47.7286432160804	28.1532663316583	96.7462311557789	279.620603015075	380.678391959799	314.974874371859	374.831658291457	284.326633165829	385.912060301508	114.251256281407	38.9874371859297	97.1407035175879	67.5954773869347	118.804020100503	48.6130653266332	174.645728643216	46.5879396984925	117.708542713568	84.9195979899498	173.477386934673	55.7010050251256	27.7587939698492
13	10_4	10	Moleti	180	sembe	homegrown	1270	22.94	1.360593414	1.483	0.171141151	9000	126.260162601626	129.49620596206	127.485094850949	128.192682926829	128.178319783198	129.084552845528	193.60243902439	171.714092140922	172.19918699187	173.187262872629	169.589701897019	171.349593495935	32.8932249322493	129.29593495935	40.9403794037941	57.2355013550136	35.8520325203251	101.076964769648	287.188617886179	393.673712737127	326.750406504065	388.156368563686	287.480216802168	396.233875338753	118.976151761518	40.7146341463415	97.2688346883468	67.8750677506775	118.932520325203	50.4246612466125	183.470189701897	45.8376693766938	124.811382113821	88.5319783197832	176.424390243902	56.5747967479675	29.1143631436314
14	10_5	10	Moleti	180	sembe	homegrown	1270	47.94	1.68069803	1.783	0.251151343	9000	126.260162601626	129.49620596206	127.485094850949	128.192682926829	128.178319783198	129.084552845528	193.60243902439	171.714092140922	172.19918699187	173.187262872629	169.589701897019	171.349593495935	32.8932249322493	129.29593495935	40.9403794037941	57.2355013550136	35.8520325203251	101.076964769648	287.188617886179	393.673712737127	326.750406504065	388.156368563686	287.480216802168	396.233875338753	118.976151761518	40.7146341463415	97.2688346883468	67.8750677506775	118.932520325203	50.4246612466125	183.470189701897	45.8376693766938	124.811382113821	88.5319783197832	176.424390243902	56.5747967479675	29.1143631436314
15	10_6	10	Moleti	20	sembe	homegrown	1270	405.36	2.607840891	3.275	0.515211304	1000	128.354166666667	130.875	129.395833333333	128.833333333333	130.333333333333	130	190.833333333333	158.4375	161.6875	160.708333333333	157.020833333333	158.166666666667	25.4166666666667	117.375	29.8333333333333	47.5416666666667	25.2291666666667	96.25	273.5625	375.541666666667	309.8125	365.229166666667	279.083333333333	378.541666666667	112.208333333333	37.9791666666667	99.5625	68.7291666666667	120.75	47.8958333333333	170.5625	51.375	116.75	84.5833333333333	174.395833333333	54.8333333333333	27.2916666666667
16	13_2	13	Lengaji	10	dona	homegrown	1280	3535.6	3.548463125	0.191	-0.718966633	500	127.5	131.1	128.9	129.6	129.7	131.4	204.6	195.6	192.8	191.2	189.9	192.8	25.4	126.3	30.7	39.7	27.6	95.6	251.7	381.5	295.8	377.6	252.7	385.9	118.5	39.5	95.6	71.3	119.8	49.6	173.9	53.7	115	88	168	55.6	27
17	14_1	14	Sagara A	60	sembe	homegrown	1428	2.248	0.351796307	0.228	-0.642065153	3000	129.87037037037	137.984567901235	133.410493827161	135.787037037037	131.617283950617	137.293209876543	198.765432098765	187.25	185.293209876543	186.79938271605	184.503086419753	184.845679012346	54.2345679012346	126.117283950617	68.358024691358	82.1049382716049	56.0956790123456	104.70987654321	227.635802469136	351.95987654321	269.475308641975	338.555555555555	232.530864197531	344.756172839506	133.456790123457	53.1234567901235	98.0401234567902	80.0524691358025	117.746913580247	60.858024691358	211.385802469136	56.6296296296296	143.898148148148	97.7283950617284	191.861111111111	66.7561728395061	34.4598765432098
18	14_2	14	Sagara A	60	sembe	homegrown	1428	2.956	0.47070443	0.553	-0.257274869	3000	129.87037037037	137.984567901235	133.410493827161	135.787037037037	131.617283950617	137.293209876543	198.765432098765	187.25	185.293209876543	186.79938271605	184.503086419753	184.845679012346	54.2345679012346	126.117283950617	68.358024691358	82.1049382716049	56.0956790123456	104.70987654321	227.635802469136	351.95987654321	269.475308641975	338.555555555555	232.530864197531	344.756172839506	133.456790123457	53.1234567901235	98.0401234567902	80.0524691358025	117.746913580247	60.858024691358	211.385802469136	56.6296296296296	143.898148148148	97.7283950617284	191.861111111111	66.7561728395061	34.4598765432098
19	14_3	14	Sagara A	120	sembe	homegrown	1428	6.408	0.806722503	0.744	-0.128427064	6000	129.12	136.141090909091	132.194909090909	134.485818181818	130.877090909091	135.581818181818	202.946181818182	187.097454545454	188.699636363637	189.066181818181	188.416	185.903272727273	56.6152727272726	147.833454545455	67.8589090909088	86.4349090909091	58.4632727272726	122.501090909091	246.714181818182	346.947636363636	279.902545454545	335.802181818182	247.628363636364	344.441454545454	136.277090909091	52.7272727272727	105.588363636364	82.568	124.922909090909	62.0487272727274	224.080727272727	55.074909090909	149.898181818182	107.986181818182	199.330909090909	68.8385454545456	37.1236363636365
20	15_1	15	Ijaka	45	sembe	homegrown	1377	51.28	1.709948017	0.161	-0.793174124	2250	132.574358974359	139.420512820513	135.641025641026	137.523076923077	133.994871794872	138.738461538462	222.635897435897	213.548717948718	212.225641025641	213.051282051282	210.112820512821	211.235897435897	51.3641025641026	129.984615384615	67.0769230769231	80.9128205128205	53.4102564102564	107.553846153846	212.05641025641	354.897435897436	254.476923076923	337.471794871795	219.548717948718	347.774358974359	115.215384615385	47.8	89.7641025641025	73.5897435897436	98.1435897435898	56.6358974358974	186.85641025641	54.9076923076923	128.979487179487	85.2871794871795	167.097435897436	62.7641025641026	29.548717948718
21	16_1	16	Sagara B	120	sembe	homegrown	1428	257.84	2.411350293	1.506	0.177824972	6000	129.079537237888	136.195950831526	132.112798264642	134.470715835141	130.827187274042	135.626898047722	200.82140274765	184.450469992768	185.966015907447	186.422270426608	185.736080983369	183.363702096892	57.702096890817	149.122198120029	69.0939985538687	87.6565437454807	59.6637744034708	123.870571221981	246.390455531454	343.3571945047	277.980477223427	332.172089660159	246.872017353579	340.590744757773	137.454808387563	53.2234273318872	106.475054229935	82.6912509038324	126.524945770064	62.3159797541577	225.656543745482	55.4837310195228	150.947939262473	108.679681851049	201.158351409979	69.1475054229936	37.5574837310195
22	17_1	17	Ijaka	60	sembe	homegrown	1325	240.22	2.380609163	0.215	-0.66756154	3000	132.861111111111	139.256172839506	135.814814814815	137.611111111111	134.194444444444	138.561728395062	225.33024691358	215.067901234568	213.632716049383	214.41975308642	211.327160493827	212.700617283951	47.9783950617284	132.845679012346	61.9351851851852	76.2438271604939	49.7901234567902	106.771604938272	219.194444444444	353.913580246914	262.277777777778	337.774691358025	225.08024691358	348.608024691358	112.092592592593	47.2191358024691	89.3827160493828	73.2376543209877	96.3271604938271	55.9197530864198	187.206790123457	54.1141975308642	128.012345679012	85.6358024691358	165.546296296296	62.0154320987654	28.7438271604938
23	17_2	17	Ijaka	120	sembe	homegrown	1325	61.62	1.789721694	0.508	-0.294136288	6000	131.521805661821	137.488905891354	134.195103289977	136.354246365723	133.012241775057	136.977811782708	222.904361132364	210.798775822495	211.022188217291	211.273144605968	210.082631981638	208.983167559296	46.7207345065034	138.377964804897	55.9495026778883	70.9120122417749	47.5516449885232	111.224177505738	239.707727620505	356.349655700077	283.6480489671	342.594491201224	243.652639632747	353.263198163734	119.761285386381	48.2532517214997	91.954093343535	75.4560061208874	102.540933435348	57.8102524866106	198.607498087223	51.4269319051263	134.870696250956	95.1338944146902	176.07039020658	64.3672532517214	30.7643458301453
24	18_1	18	Chamkoroma	60	sembe	homegrown	1095	10.717	1.030073231	1.197	0.07809415	3000	127.503067484663	132.815950920245	129.687116564417	131.840490797546	128.625766871166	132.19018404908	231.484662576687	219.852760736196	221.638036809816	221.21472392638	216.220858895706	222.153374233129	41.441717791411	131.920245398773	52.4171779141104	78.8282208588957	45.0368098159509	107.030674846626	301.766871165644	395.042944785276	338.466257668712	384.957055214724	304.331288343558	400.865030674847	125.294478527607	47.3312883435583	79.9631901840491	60.4601226993865	109.638036809816	56.1717791411043	202.478527607362	39.5889570552147	129.331288343558	85.7975460122699	180.546012269939	59.5460122699387	31.4846625766871
25	18_2	18	Chamkoroma	30	sembe	homegrown	1095	11.233	1.050495759	3.415	0.533390708	1500	128.69387755102	133.408163265306	130.122448979592	132.571428571429	129.673469387755	132.755102040816	217	206.244897959184	207.836734693878	207	201.877551020408	207.979591836735	38.1224489795918	132.69387755102	48.5714285714286	75.6530612244898	40.9183673469388	103.326530612245	298.591836734694	400.489795918367	340.591836734694	390.795918367347	302.857142857143	409.102040816327	126.959183673469	47.9795918367347	79.2244897959184	59.6326530612245	107.367346938776	56.1836734693878	204.204081632653	36.6326530612245	127.183673469388	83.530612244898	182.510204081633	58.734693877551	30.9387755102041
26	19_1	19	Chamkoroma	45	sembe	homegrown	1095	1711.2	3.233300772	0.107	-0.970616222	2250	127.903846153846	132.740384615385	129.625	131.817307692308	129.019230769231	132.096153846154	231.326923076923	219.990384615385	221.807692307692	221.173076923077	216.298076923077	221.961538461538	43.0576923076923	136.038461538462	54.2211538461538	80.3076923076923	46.2596153846154	110.125	300.317307692308	396.182692307692	337.240384615385	385.173076923077	303.153846153846	402.125	126.701923076923	47.5384615384615	79.8846153846154	59.875	107.875	56.1826923076923	205.125	38.6442307692308	129.240384615385	85.2884615384615	181.432692307692	59.2211538461538	31.3557692307692
27	19_2	19	Chamkoroma	30	sembe	homegrown	1095	12.07	1.08170727	0.394	-0.404503778	1500	128.62	133.08	129.92	132.18	129.68	132.46	219.94	206.6	208.6	207.44	202.96	208.32	41.1	136.1	50.34	77.72	43.36	106.04	297.52	395.44	337.7	388.54	299.44	406.04	128.66	47.82	77.7	58.52	106.36	55.3	209.36	36.36	128.56	83.58	185.9	57.96	31.3
28	19_3	19	Chamkoroma	300	sembe	homegrown	1095	36.46	1.561816664	0.4	-0.397940009	10000	127.231664137582	132.182599898837	129.566009104704	130.859888720283	128.813859382903	131.707637835104	219.361659079413	205.549822964087	205.87961557916	206.483055134041	203.312594840668	206.174506828528	38.7359635811836	130.465857359636	47.4759736975216	66.5649974709154	41.4152756702074	105.50885179565	284.634294385432	379.984825493172	312.138593829034	367.097622660597	288.029843196763	381.51947395043	120.98937784522	46.3980778958018	88.1927162367222	64.5250379362671	111.407182599899	54.7531613555893	190.99645928174	43.6909458775923	127.294385432474	89.8396560445119	173.176530096105	60.7708649468892	29.7061203844208
29	19_4	19	Chamkoroma	NA	NA	homegrown	1095	9.913	0.996205106	1.082	0.034227261	3408.36177474403	127.266355140187	132.369158878505	129.714953271028	131.485981308411	128.5	131.831775700935	235.397196261682	224.640186915888	226.238317757009	226.046728971963	221.023364485981	227.116822429907	41.1542056074766	133.668224299065	52.0373831775701	78.7897196261682	44.4859813084112	108.420560747664	303.219626168224	391.126168224299	335.733644859813	382.238317757009	304.341121495327	395.518691588785	125.205607476636	46.3971962616822	80.0700934579439	60.1869158878505	109.990654205607	55.3364485981308	203.471962616822	41.2056074766355	129.789719626168	87.5093457943925	180.355140186916	60.3785046728972	31.7803738317757
30	2_1	2	Iduo	120	sembe	homegrown	1202	245.24	2.389591307	0.756	-0.121478204	6000	128.979315831344	133.219570405728	130.855210819411	132.157517899761	130.518695306285	132.90692124105	243.878281622912	233.852028639618	232.782020684169	234.64200477327	230.340493237868	234.018297533811	37.6555290373906	128.755767700875	45.1503579952266	61.4622116149561	39.6093874303898	105.163086714399	266.848846459825	376.441527446301	302.264120922832	359.234685759745	270.481304693715	375.872712808274	112.138424821002	44.3229912490056	85.5282418456643	64.9689737470167	100.971360381862	54.1479713603819	182.098647573588	44.2211614956245	121.716785998409	88.8870326173429	164.163086714399	60.8806682577566	27.5608591885442
31	2_2	2	Iduo	120	dona	homegrown	1202	17.654	1.246843122	13.08	1.116607744	6000	128.979315831344	133.219570405728	130.855210819411	132.157517899761	130.518695306285	132.90692124105	243.878281622912	233.852028639618	232.782020684169	234.64200477327	230.340493237868	234.018297533811	37.6555290373906	128.755767700875	45.1503579952266	61.4622116149561	39.6093874303898	105.163086714399	266.848846459825	376.441527446301	302.264120922832	359.234685759745	270.481304693715	375.872712808274	112.138424821002	44.3229912490056	85.5282418456643	64.9689737470167	100.971360381862	54.1479713603819	182.098647573588	44.2211614956245	121.716785998409	88.8870326173429	164.163086714399	60.8806682577566	27.5608591885442
32	2_3	2	Iduo	120	sembe	homegrown	1202	4.662	0.668572269	0.217	-0.663540266	6000	128.979315831344	133.219570405728	130.855210819411	132.157517899761	130.518695306285	132.90692124105	243.878281622912	233.852028639618	232.782020684169	234.64200477327	230.340493237868	234.018297533811	37.6555290373906	128.755767700875	45.1503579952266	61.4622116149561	39.6093874303898	105.163086714399	266.848846459825	376.441527446301	302.264120922832	359.234685759745	270.481304693715	375.872712808274	112.138424821002	44.3229912490056	85.5282418456643	64.9689737470167	100.971360381862	54.1479713603819	182.098647573588	44.2211614956245	121.716785998409	88.8870326173429	164.163086714399	60.8806682577566	27.5608591885442
33	2_4	2	Iduo	120	sembe	homegrown	1202	24.04	1.380934463	1.582	0.199206479	6000	128.979315831344	133.219570405728	130.855210819411	132.157517899761	130.518695306285	132.90692124105	243.878281622912	233.852028639618	232.782020684169	234.64200477327	230.340493237868	234.018297533811	37.6555290373906	128.755767700875	45.1503579952266	61.4622116149561	39.6093874303898	105.163086714399	266.848846459825	376.441527446301	302.264120922832	359.234685759745	270.481304693715	375.872712808274	112.138424821002	44.3229912490056	85.5282418456643	64.9689737470167	100.971360381862	54.1479713603819	182.098647573588	44.2211614956245	121.716785998409	88.8870326173429	164.163086714399	60.8806682577566	27.5608591885442
34	2_5	2	Iduo	60	sembe	homegrown	1202	33.04	1.519040039	0.575	-0.240332155	3000	129.645892351275	132.762039660057	131.198300283286	131.892351274788	131.076487252125	132.57507082153	258.237960339943	249.787535410765	246.365439093484	248.71671388102	243.592067988669	249.923512747875	37.2776203966006	120.184135977337	47.4617563739377	58.9235127478753	39.3087818696884	99.4050991501416	243.71671388102	375.954674220963	291.019830028329	353.175637393768	249.045325779037	371.393767705382	105.623229461756	40.5099150141643	84.4164305949009	65.657223796034	98.127478753541	49.7308781869689	183.110481586402	42.0311614730878	117.201133144476	86.6600566572238	165.328611898017	60.5325779036827	27.0226628895184
35	20_1	20	Banyibanyi	40	dona	homegrown	1109	46.8	1.670245853	1.216	0.084933575	2000	134.78021978022	139.587912087912	137.208791208791	139.313186813187	135.928571428571	138.489010989011	265	265.807692307692	270.456043956044	266.065934065934	269.082417582418	267.703296703297	46.5604395604395	186.71978021978	50.521978021978	65.3241758241758	46.9835164835165	133.258241758242	275.89010989011	364.796703296703	315.686813186813	352.148351648352	272.076923076923	363.686813186813	116.494505494505	43.8406593406593	91.8296703296703	72.532967032967	97.9175824175824	55.543956043956	174.802197802198	43.2142857142857	119.912087912088	88.5054945054945	153.565934065934	57.9230769230769	23.4230769230769
36	20_2	20	Banyibanyi	60	dona	homegrown	1109	46	1.662757832	2.072	0.316389751	3000	134.817073170732	139.290243902439	137.117073170732	138.836585365854	135.970731707317	138.124390243902	262.587804878049	263.024390243902	266.295121951219	263.512195121951	265.068292682927	264.219512195122	44.1512195121951	185.19756097561	46.9414634146341	63.4317073170732	43.7878048780488	132.551219512195	272.787804878049	366.065853658537	313.431707317073	354.70487804878	268.99756097561	365.048780487805	117.448780487805	44.5682926829268	92.880487804878	72.2024390243902	98.7609756097561	55.6609756097561	175.378048780488	43.6512195121951	120.214634146341	89.2463414634146	153.887804878049	58.4634146341463	23.8341463414634
37	20_3	20	Banyibanyi	60	dona	homegrown	1109	54.08	1.733036683	0.999	-0.000434512	3000	134.817073170732	139.290243902439	137.117073170732	138.836585365854	135.970731707317	138.124390243902	262.587804878049	263.024390243902	266.295121951219	263.512195121951	265.068292682927	264.219512195122	44.1512195121951	185.19756097561	46.9414634146341	63.4317073170732	43.7878048780488	132.551219512195	272.787804878049	366.065853658537	313.431707317073	354.70487804878	268.99756097561	365.048780487805	117.448780487805	44.5682926829268	92.880487804878	72.2024390243902	98.7609756097561	55.6609756097561	175.378048780488	43.6512195121951	120.214634146341	89.2463414634146	153.887804878049	58.4634146341463	23.8341463414634
38	20_4	20	Banyibanyi	90	dona	homegrown	1109	28.58	1.456062224	0.213	-0.671620397	4500	134.817469204927	138.734602463606	136.735722284435	138.237402015678	135.867861142217	137.531914893617	258.629339305711	255.330347144457	258.388577827548	256.952967525196	257.823068309071	256.814109742441	42.2709966405376	179.739081746921	44.6472564389698	61.6058230683091	41.4759238521836	128.25195968645	271.210526315789	368.927211646136	312.804031354983	358.643896976484	267.550951847704	367.847704367301	117.830907054871	45.0985442329227	93.06718924972	71.7010078387458	98.9081746920493	55.575587905935	175.960806270997	44.0783874580067	119.157894736842	88.9888017917133	152.957446808511	59.1332586786114	24.2194848824188
39	20_5	20	Banyibanyi	30	dona	homegrown	1109	12.015	1.079723775	0.106	-0.974694135	1500	134.601941747573	139.660194174757	137.174757281553	139.504854368932	135.873786407767	138.679611650485	263.466019417476	263.68932038835	268.019417475728	263.233009708738	266.728155339806	265.553398058252	46.6893203883495	187.854368932039	50.5145631067961	65.126213592233	46.9514563106796	135.029126213592	276.912621359223	363.21359223301	315.31067961165	349.582524271845	273.504854368932	362.932038834951	115.78640776699	43.4757281553398	90.0291262135922	71.9029126213592	97.9223300970874	55.2233009708738	175.019417475728	42.7281553398058	119.388349514563	87.7184466019417	152.31067961165	58.0776699029126	23.3980582524272
40	21_1	21	Banyibanyi	30	sembe	homegrown	1109	29.88	1.475380593	0.131	-0.882728704	1500	134.368932038835	139.300970873786	136.776699029126	138.776699029126	135.805825242718	137.970873786408	272.407766990291	272.728155339806	275.941747572816	272.04854368932	275.805825242718	273.699029126214	51.368932038835	188.223300970874	53.631067961165	66.8252427184466	51.252427184466	138.252427184466	273.174757281553	372.970873786408	322.621359223301	358.252427184466	272.563106796117	373.087378640777	115.941747572816	43.6601941747573	91.0388349514563	71.378640776699	96.9126213592233	56.5631067961165	174.553398058252	43.6504854368932	117.718446601942	87.2038834951456	151.427184466019	57.8932038834951	24.2912621359223
41	21_2	21	Banyibanyi	60	dona	homegrown	1109	98	1.991226076	0.982	-0.007888512	3000	134.454094292804	139.081885856079	136.63523573201	138.434243176179	135.625310173697	137.789081885856	268.781637717122	269.776674937965	272.679900744417	270.280397022332	271.808933002481	270.940446650124	46.7890818858561	187.645161290323	49.0397022332506	65.272952853598	46.2506203473945	136.397022332506	274.052109181141	370.535980148883	318.374689826303	357.942928039702	272.302729528536	369.258064516129	117.722084367246	44.4218362282878	92.9032258064516	72.2208436724566	98.0843672456576	55.6451612903226	175.305210918114	43.985111662531	120.220843672457	88.8089330024814	152.853598014888	58.7692307692308	24.3424317617866
42	22_1	22	Banyibanyi	60	dona	homegrown	1079	11.12	1.046104787	1.029	0.012415375	3000	135.105793450882	139.259445843829	137.413098236776	138.974811083123	136.214105793451	138.224181360201	256.717884130982	255.438287153652	259.410579345088	256.35516372796	257.98992443325	257.128463476071	40.7657430730479	179.710327455919	44.8438287153653	61.455919395466	41.0705289672544	126.695214105793	270.813602015113	361.891687657431	308.352644836272	351.5919395466	265.025188916877	361.11838790932	116.974811083123	45.4433249370277	92.9345088161209	72.3249370277078	99.27959697733	56.0327455919395	175.702770780856	43.5843828715365	118.982367758186	89.3904282115869	154.216624685139	58.8337531486146	23.4911838790932
43	22_2	22	Banyibanyi	NA	dona	homegrown	1079	60.28	1.780173244	2.203	0.343014497	3408.36177474403	135.086872586873	139.071428571429	137.34749034749	138.737451737452	136.19305019305	138.011583011583	256.474903474903	254.364864864865	258.084942084942	255.505791505792	256.897683397683	255.913127413127	41.030888030888	179.411196911197	44.4285714285715	61.492277992278	40.8320463320464	126.544401544402	270.279922779923	361.84749034749	308.741312741313	351.77027027027	265.034749034749	360.743243243243	117.167953667954	45.2857142857143	92.7818532818533	71.9054054054054	99.0810810810811	55.8532818532819	176.320463320463	43.7084942084942	118.918918918919	89.2220077220077	154.322393822394	59.003861003861	23.7027027027027
44	23_1	23	Vihingo	60	sembe	homegrown	1213	42.44	1.627775375	0.254	-0.595166283	3000	129.237037037037	133.637037037037	129.57037037037	131.97037037037	130.553086419753	133.01975308642	190.074074074074	168.422222222222	168.713580246914	167.345679012346	163.822222222222	166.906172839506	33.4395061728395	134.130864197531	33.2345679012346	51.7827160493827	36.1012345679012	103.861728395062	288.518518518519	398.96049382716	317.466666666667	374.434567901235	281.39012345679	386.945679012346	119.496296296296	41.1358024691358	94.8395061728395	66.1530864197531	113.837037037037	51.9802469135802	179.982716049383	46.1358024691358	123.491358024691	90.7308641975309	165.333333333333	60.5111111111111	27.7037037037037
45	23_2	23	Vihingo	30	sembe	homegrown	1213	25.84	1.412292509	0.124	-0.906578315	1500	129.235294117647	133.882352941176	129.519607843137	132.549019607843	130.598039215686	133.441176470588	191.088235294118	169.225490196078	172.166666666667	169.774509803922	167.696078431373	167.764705882353	30.7647058823529	130.480392156863	30.0588235294118	49.8823529411765	33.0490196078431	104.56862745098	291.039215686275	396.725490196078	317.166666666667	367.892156862745	287.843137254902	381.705882352941	121.911764705882	42.0196078431373	97.0686274509804	67.7156862745098	113.941176470588	53.1470588235294	180	47.0588235294118	125.352941176471	90.9019607843137	165.803921568627	61.5980392156863	27.6764705882353
46	23_3	23	Vihingo	30	sembe	homegrown	1213	18.284	1.262071213	0.358	-0.446116973	1500	129.235294117647	133.882352941176	129.519607843137	132.549019607843	130.598039215686	133.441176470588	191.088235294118	169.225490196078	172.166666666667	169.774509803922	167.696078431373	167.764705882353	30.7647058823529	130.480392156863	30.0588235294118	49.8823529411765	33.0490196078431	104.56862745098	291.039215686275	396.725490196078	317.166666666667	367.892156862745	287.843137254902	381.705882352941	121.911764705882	42.0196078431373	97.0686274509804	67.7156862745098	113.941176470588	53.1470588235294	180	47.0588235294118	125.352941176471	90.9019607843137	165.803921568627	61.5980392156863	27.6764705882353
47	23_4	23	Vihingo	420	dona	homegrown	1213	75.88	1.880127322	0.19	-0.721246399	10000	127.90618002687	131.66592028661	128.693013882669	130.272727272727	129.550380653829	131.231079265562	199.898119122257	182.663009404388	183.130765785938	183.508956560681	180.032915360502	182.577922077922	33.743394536498	135.126287505598	37.8804299149126	54.037841468876	36.4444693237797	104.102776533811	284.437304075235	388.744514106583	313.932154052844	378.272055530676	282.377071204658	389.259292431706	117.009404388715	43.0438871473355	95.0933721450961	67.7841468875953	113.989028213166	53.1961486789073	175.644424540976	44.7720555306762	121.443349753695	89.2794446932379	165.841692789968	58.5181370353784	26.9856695029109
48	24_2	24	Vihingo	60	sembe	homegrown	1213	20.38	1.30920418	0.82	-0.086186148	3000	129.253694581281	133.652709359606	129.573891625616	131.980295566502	130.56157635468	133.032019704434	190.165024630542	168.655172413793	168.879310344828	167.509852216749	163.975369458128	167.135467980296	33.3743842364532	134.083743842364	33.2339901477832	51.8399014778325	36.0935960591133	103.866995073892	288.635467980296	399.083743842364	317.56157635468	374.229064039409	281.603448275862	386.931034482759	119.512315270936	41.179802955665	94.807881773399	66.1477832512315	113.931034482759	52.0394088669951	179.995073891626	46.0418719211823	123.48275862069	90.6896551724138	165.26354679803	60.5935960591133	27.6576354679803
49	24_3	24	Vihingo	30	dona	homegrown	1213	70.76	1.849787824	0.686	-0.163675884	1500	129.311320754717	133.905660377358	129.528301886792	132.528301886792	130.669811320755	133.433962264151	191.622641509434	169.735849056604	172.594339622642	170.179245283019	168.103773584906	168.311320754717	30.6981132075472	130.094339622641	30.0283018867925	49.6037735849057	33.0188679245283	104.377358490566	290.5	396.320754716981	316.820754716981	366.943396226415	287.132075471698	381.198113207547	121.783018867925	41.8396226415094	96.933962264151	67.6509433962264	113.867924528302	52.877358490566	180.547169811321	47.1603773584906	125.349056603774	90.9056603773585	166.018867924528	61.8396226415094	27.6509433962264
50	24_4	24	Vihingo	30	sembe	homegrown	1213	18.341	1.263423011	0.286	-0.543633967	1500	129.311320754717	133.905660377358	129.528301886792	132.528301886792	130.669811320755	133.433962264151	191.622641509434	169.735849056604	172.594339622642	170.179245283019	168.103773584906	168.311320754717	30.6981132075472	130.094339622641	30.0283018867925	49.6037735849057	33.0188679245283	104.377358490566	290.5	396.320754716981	316.820754716981	366.943396226415	287.132075471698	381.198113207547	121.783018867925	41.8396226415094	96.933962264151	67.6509433962264	113.867924528302	52.877358490566	180.547169811321	47.1603773584906	125.349056603774	90.9056603773585	166.018867924528	61.8396226415094	27.6509433962264
51	24_5	24	Vihingo	15	sembe	homegrown	1213	232.22	2.365899621	0.963	-0.016373713	750	128.392857142857	133.714285714286	129	132.464285714286	130.035714285714	133.107142857143	195.035714285714	173.571428571429	178.178571428571	175	174.535714285714	171.714285714286	29.4642857142857	132.214285714286	31.6428571428571	50.8214285714286	32.2142857142857	108.035714285714	291.107142857143	395.107142857143	313.607142857143	365.035714285714	289.892857142857	380.678571428571	126.071428571429	42.75	99	69.25	118	53.5357142857143	181.107142857143	51.7142857142857	124.892857142857	92.3214285714286	167.571428571429	65.2857142857143	28
52	24_6	24	Vihingo	NA	dona	homegrown	1213	36.44	1.561578368	2.425	0.384711743	3408.36177474403	129.126177024482	133.421845574388	129.461393596987	131.723163841808	130.483992467043	132.800376647834	189.9868173258	168.691148775895	168.593220338983	167.508474576271	163.681732580038	167.20527306968	33.4952919020715	135.016949152542	34.0263653483992	52.3370998116761	36.2448210922787	104.043314500942	287.706214689265	398.877589453861	317.122410546139	375.30131826742	280.38418079096	387.721280602637	119.035781544256	41.1035781544256	94.8964218455744	66.2391713747646	113.645951035782	51.8116760828625	179.913370998117	45.4180790960452	123.075329566855	90.5819209039548	165.199623352166	59.9190207156309	27.6516007532957
53	25_1	25	Msingisa	60	sembe	homegrown	1110	80.92	1.908055874	0.592	-0.227678293	3000	137.934579439252	140.920560747664	138.871495327103	140.677570093458	138.682242990654	140.530373831776	222.014018691589	211.782710280374	209.57476635514	212.665887850467	210.411214953271	211.184579439252	39.1822429906542	143.196261682243	41.2359813084112	53.9719626168224	39.5934579439252	117.932242990654	236.088785046729	334.668224299065	268.221962616822	316.151869158879	236.92523364486	333.238317757009	105.719626168224	41.7266355140187	74.6542056074767	61.5771028037383	79.285046728972	51.2943925233645	172.820093457944	47.1261682242991	121.869158878505	85.1728971962617	148.497663551402	59.9883177570093	23.5747663551402
54	26_1	26	Msingisa	90	sembe	homegrown	1110	191.68	2.282576801	0.245	-0.610833916	4500	137.208376963351	140.380104712042	138.276439790576	140.191623036649	138.033507853403	140.005235602094	231.648167539267	223.90052356021	222.225130890052	224.501570680628	222.359162303665	222.299476439791	38.7528795811519	147.921465968586	42.4136125654451	56.0471204188482	39.1989528795811	117.592670157068	231.925654450262	334.351832460733	269.188481675393	319.253403141361	235.14554973822	334.723560209424	104.416753926702	42.0230366492147	75.938219895288	63.648167539267	78.6010471204189	52.3392670157068	172.503664921466	47.6910994764398	121.232460732984	85.1884816753927	149.717277486911	59.8376963350785	23.669109947644
55	26_2	26	Msingisa	60	sembe	homegrown	1110	18.68	1.271376872	0.685	-0.164309429	3000	138.217289719626	141.261682242991	139.093457943925	141.007009345794	138.939252336449	140.841121495327	222.747663551402	212.859813084112	210.908878504673	213.836448598131	211.572429906542	212.275700934579	37.1985981308411	137.971962616822	39.2406542056075	50.5350467289719	37.3084112149533	113.292056074766	241.974299065421	339.245327102804	275.107476635514	321.859813084112	243.953271028037	338.182242990654	106.254672897196	41.946261682243	75.1728971962617	62.4205607476635	79.7406542056075	51.7827102803738	173.654205607477	47.3785046728972	122.654205607477	85.1705607476636	148.682242990654	60.0046728971963	23.5397196261682
56	27_2	27	Msingisa	60	dona	homegrown	1110	228.36	2.358620034	50.43	1.702688968	3000	137.304761904762	140.245238095238	138.183333333333	139.980952380952	138.033333333333	139.854761904762	217.930952380952	207.276190476191	205.152380952381	208.338095238095	205.802380952381	206.888095238095	38.1071428571429	140.504761904762	39.8261904761905	52.5595238095238	38.3380952380953	115.828571428571	234.104761904762	334.047619047619	267.319047619048	315.095238095238	235.95	332.35	105.485714285714	41.4571428571429	74.0690476190476	61.2309523809524	78.9166666666667	51.0238095238095	171.82619047619	46.8880952380952	120.907142857143	84.6285714285714	147.064285714286	59.6666666666667	23.3809523809524
57	27_3	27	Msingisa	30	kiwerege	homegrown	1110	12.183	1.085754244	0.12	-0.920818754	1500	138.771428571429	141.828571428571	139.67619047619	141.380952380952	139.238095238095	141.342857142857	191.780952380952	176.704761904762	172.485714285714	177.104761904762	173.819047619048	179.285714285714	36.3904761904762	128.980952380952	37.5333333333333	46.4857142857143	36.2	110.12380952381	237.638095238095	334.761904761905	265.971428571429	315.952380952381	238.8	333.857142857143	107.742857142857	41.4285714285714	74.9428571428571	60.352380952381	80.8190476190476	51.152380952381	169.219047619048	47.6095238095238	119.142857142857	86.047619047619	145.72380952381	57.8190476190476	23.4666666666667
58	28_1	28	Mautya	45	sembe	homegrown	1059	7.22	0.858537198	0.153	-0.815308569	2250	137.604166666667	141.008333333333	139.708333333333	141.083333333333	139.375	140.55	281.983333333333	278.85	276.441666666667	277.579166666667	278.75	275.066666666667	53.65	178.941666666667	63.1041666666667	76.2375	60.9833333333333	143.608333333333	211.6125	311.175	238.808333333333	298.0625	206.066666666667	312.520833333333	100.2875	41.7083333333333	75.1416666666667	61.4708333333333	73.3833333333333	49.4708333333333	172.8	47.8	125.8125	87.6333333333333	150.566666666667	61.6125	24.4125
59	28_3	28	Mautya	90	dona	homegrown	1059	75.54	1.87817698	3.75	0.574031268	4500	137.89905362776	141.308096740273	139.909568874869	141.123028391167	139.458464773922	140.691903259727	256.788643533123	248.800210304942	246.768664563617	248.434279705573	247.17770767613	245.660357518402	50.198738170347	164.707676130389	58.9400630914828	72.1324921135646	55.365930599369	129.491062039958	212.130389064143	310.033648790747	238.269190325973	296.120925341746	207.35436382755	310.694006309148	100.950578338591	42.9274447949527	74.5825446898002	61.5846477392219	74.1892744479495	50.2523659305994	176.226077812829	50.2923238696109	124.298633017876	87.7875920084122	153.479495268139	60.062039957939	24.5362776025237
60	28_4	28	Mautya	18	sembe	homegrown	1059	60.32	1.780461333	0.1	-1	900	137.609756097561	140.756097560976	139.853658536585	140.658536585366	139.536585365854	140.292682926829	288.292682926829	285.951219512195	283.243902439024	283.829268292683	286.19512195122	282	53.5609756097561	189.951219512195	62.4634146341463	74.780487804878	62.2439024390244	151.829268292683	213.80487804878	312.731707317073	238.341463414634	298.390243902439	209.390243902439	311.878048780488	98.6829268292683	40.9756097560976	75.5121951219512	62.0731707317073	73.0243902439024	51.2926829268293	171.292682926829	45.0487804878049	127.024390243902	86.8292682926829	149.317073170732	64.7073170731707	24
61	28_5	28	Mautya	120	sembe	homegrown	1059	23.06	1.362859303	0.607	-0.216811309	6000	137.373743718593	141.168969849246	139.337311557789	140.662060301508	138.82851758794	140.45540201005	243.234296482412	232.304020100503	230.028266331658	231.825376884422	230.301507537688	229.821608040201	46.7016331658293	156.746231155779	54.9830402010052	69.7701005025124	50.5025125628139	122.255653266332	214.626256281407	312.834798994975	241.214195979899	299.128768844221	209.832914572864	312.678391959799	101.638190954774	43.0709798994975	75.731783919598	62.4089195979899	75.9252512562813	50.8793969849246	177.439698492462	50.0270100502513	124.745603015075	87.7757537688442	154.368718592965	60.2173366834171	25.0119346733669
62	29_1	29	Ndalibo	30	sembe	homegrown	1204	1485.8	3.171960354	1.445	0.159867847	1500	132.752577319588	136.494845360825	134.340206185567	136.432989690722	133.494845360825	136.041237113402	227.79381443299	216.412371134021	215.350515463918	218.783505154639	216.164948453608	212.030927835052	29.6288659793814	146.742268041237	32.4948453608247	50	32.1855670103093	101.39175257732	211.59793814433	364.216494845361	243.113402061856	349.381443298969	214.030927835052	377.40206185567	119.20618556701	43.4948453608247	94.8762886597938	69.6082474226804	108.216494845361	55.1443298969072	182.855670103093	43.6701030927835	119.020618556701	84.8350515463918	157.515463917526	61.298969072165	24.8041237113402
63	29_2	29	Ndalibo	15	sembe	homegrown	1204	37.74	1.576801896	0.318	-0.49757288	750	132.615384615385	136.346153846154	134.230769230769	136.269230769231	133.384615384615	136.076923076923	219	198.692307692308	201.115384615385	204.038461538462	201.269230769231	195.538461538462	32.4615384615385	145.807692307692	37.3461538461538	53.6153846153846	36.8461538461538	99.7692307692308	213.884615384615	356.730769230769	244.5	345	219.076923076923	371.961538461538	121.961538461538	44.8461538461538	96.1923076923077	71.1923076923077	115.346153846154	56.3076923076923	184.461538461538	44.3076923076923	118.692307692308	83.5769230769231	160.692307692308	60.9615384615385	25.2692307692308
64	29_3	29	Ndalibo	240	sembe	homegrown	1204	28.82	1.459693976	1.094	0.039017322	10000	132.493419210305	135.34864183702	133.682721926631	135.421730607673	133.301036124335	135.040044805377	244.452254270512	239.432371884626	236.652758331	239.426771212546	237.485298235789	236.670680481658	31.2217866143937	145.467656118734	33.3349201904228	50.6802016241949	30.9677961355363	99.1839820778494	250.814057686922	380.337440492859	283.751330159619	370.203304396528	250.088770652478	386.035564267712	121.680201624195	43.7611313357604	96.1761411369364	71.2439092691123	107.459255110613	55.3822458695043	180.248109773173	41.6437972556706	118.473536824419	85.3688042565108	158.152898347802	61.6031923830859	24.7880145617474
65	29_4	29	Ndalibo	90	dona	homegrown	1204	9.925	0.996730515	0.548	-0.261219442	4500	132.43337334934	136.138055222089	133.891956782713	136.146458583433	133.271308523409	135.715486194478	244.72268907563	239.358943577431	236.40456182473	239.977190876351	237.698679471789	235.222088835534	29.0180072028811	140.915966386555	29.1920768307323	48.031212484994	28.9003601440576	97.8847539015606	233.225690276111	379.260504201681	263.60144057623	363.899159663866	232.86674669868	387.899159663866	120.16206482593	42.750300120048	93.8991596638655	68.9123649459784	104.541416566627	54.7454981992797	180.547418967587	42.484993997599	118.899159663866	87.9075630252101	156.049219687875	61.6578631452581	24.8931572629052
66	29_5	29	Ndalibo	120	dona	homegrown	1204	17.152	1.234314768	0.391	-0.407823243	6000	132.468995010691	135.905203136137	133.913756236636	135.958660014255	133.325730577334	135.566642908054	246.337134711333	241.470420527441	237.965787598004	241.348538845331	239.257305773343	237.451176051319	29.8246614397719	142.501781895937	30.4169636493229	48.6607270135424	29.3870277975766	97.4027084818247	238.950106913756	380.733428367783	270.654312188168	366.493941553813	238.726300784034	388.24233784747	121.062722736992	43.2124019957235	94.4575908766928	69.7925873129009	105.434782608696	55.0997861724875	180.39629365645	42.0356379187455	118.289379900214	86.6593014967926	156.79686386315	61.5060584461867	24.6749821810406
67	29_6	29	Ndalibo	60	dona	homegrown	1204	19.546	1.291057894	0.51	-0.292429824	3000	132.646276595745	136.398936170213	134.093085106383	136.425531914894	133.382978723404	135.912234042553	238.821808510638	230.406914893617	228.422872340426	232.023936170213	229.949468085106	226.481382978723	30.7367021276596	141.651595744681	31.4308510638298	50.5531914893617	31.6808510638298	101.739361702128	221.827127659575	373.808510638298	252.393617021277	357.43085106383	221.757978723404	385.279255319149	118.300531914894	42.9601063829787	94.061170212766	68.3936170212766	104.05585106383	54.781914893617	182.143617021277	42.6755319148936	119.037234042553	87.8244680851064	157.202127659574	61.2446808510638	24.8537234042553
68	3_1	3	Nghumbi	60	sembe	homegrown	1396	15.015	1.176525337	0.095	-1.022276395	3000	121.126721763085	127.195592286501	124.903581267218	124.495867768595	123.606060606061	126.424242424242	240.933884297521	232.493112947658	234.743801652893	238.297520661157	234.694214876033	236.363636363636	59.6528925619835	158.548209366391	68.5068870523416	85.8787878787878	61.4931129476584	126.110192837466	301.699724517906	401.443526170799	336.724517906336	398.898071625344	304.641873278237	409.462809917355	131.04132231405	45.6804407713499	99.0440771349862	69.0606060606061	126.738292011019	51.9283746556474	220.264462809917	55.1652892561983	148.245179063361	93.6253443526171	201.876033057851	60.7190082644628	35.2479338842975
69	3_2	3	Nghumbi	180	sembe	homegrown	1396	10.465	1.019739233	0.127	-0.896196279	9000	119.762952448545	126.853442157559	123.508871540099	124.256919801278	122.179205110007	126.097586941093	199.322214336409	183.979772888572	187.626330731015	188.755145493258	187.447480482612	185.821859474806	61.9034776437193	155.617814052519	72.5631653655076	91.184528034066	64.7352732434348	129.193044712562	299.628814762242	389.872604684173	333.398864442867	387.041518807665	296.729240596168	394.356990773598	156.964868701206	50.7342086586231	112.966288147623	80.8587650816177	148.996451383961	59.4758694109299	251.014549325763	50.957416607523	165.120652945352	109.828956706883	222.536905606812	64.4066713981545	42.595457771469
70	3_3	3	Nghumbi	60	sembe	homegrown	1396	9.625	0.983400738	0.056	-1.251811973	3000	121.126721763085	127.195592286501	124.903581267218	124.495867768595	123.606060606061	126.424242424242	240.933884297521	232.493112947658	234.743801652893	238.297520661157	234.694214876033	236.363636363636	59.6528925619835	158.548209366391	68.5068870523416	85.8787878787878	61.4931129476584	126.110192837466	301.699724517906	401.443526170799	336.724517906336	398.898071625344	304.641873278237	409.462809917355	131.04132231405	45.6804407713499	99.0440771349862	69.0606060606061	126.738292011019	51.9283746556474	220.264462809917	55.1652892561983	148.245179063361	93.6253443526171	201.876033057851	60.7190082644628	35.2479338842975
71	3_4	3	Nghumbi	60	sembe	homegrown	1396	20.709	1.316159128	0.091	-1.040958608	3000	121.126721763085	127.195592286501	124.903581267218	124.495867768595	123.606060606061	126.424242424242	240.933884297521	232.493112947658	234.743801652893	238.297520661157	234.694214876033	236.363636363636	59.6528925619835	158.548209366391	68.5068870523416	85.8787878787878	61.4931129476584	126.110192837466	301.699724517906	401.443526170799	336.724517906336	398.898071625344	304.641873278237	409.462809917355	131.04132231405	45.6804407713499	99.0440771349862	69.0606060606061	126.738292011019	51.9283746556474	220.264462809917	55.1652892561983	148.245179063361	93.6253443526171	201.876033057851	60.7190082644628	35.2479338842975
72	3_5	3	Nghumbi	120	sembe	homegrown	1396	103.98	2.016949813	0.53	-0.27572413	6000	120.993522267206	127.695546558704	124.840485829959	124.999190283401	123.565991902834	126.910931174089	218.433198380567	208.037246963563	210.383805668016	213.463157894737	210.697165991902	211.115789473684	58.9870445344128	156.088259109312	69.5238866396763	85.4299595141699	61.5222672064778	126.673684210526	295.103643724696	389.497165991903	328.659109311741	387.248582995951	294.515789473684	396.904453441296	136.506072874494	46.0931174089069	102.08987854251	73.3587044534413	131.575708502024	53.4615384615384	225.135222672065	52.9238866396761	149.373279352227	97.8485829959514	204.710931174089	61.7522267206478	37.1052631578948
73	3_6	3	Nghumbi	60	sembe	homegrown	1396	11.364	1.055531225	0.188	-0.725842151	3000	121.126721763085	127.195592286501	124.903581267218	124.495867768595	123.606060606061	126.424242424242	240.933884297521	232.493112947658	234.743801652893	238.297520661157	234.694214876033	236.363636363636	59.6528925619835	158.548209366391	68.5068870523416	85.8787878787878	61.4931129476584	126.110192837466	301.699724517906	401.443526170799	336.724517906336	398.898071625344	304.641873278237	409.462809917355	131.04132231405	45.6804407713499	99.0440771349862	69.0606060606061	126.738292011019	51.9283746556474	220.264462809917	55.1652892561983	148.245179063361	93.6253443526171	201.876033057851	60.7190082644628	35.2479338842975
74	30_1	30	Ndalibo	120	dona	homegrown	1204	17.94	1.253822439	0.651	-0.186419011	6000	132.454415954416	135.900284900285	133.913817663818	135.952279202279	133.316239316239	135.56339031339	246.487179487179	241.60754985755	238.076923076923	241.475783475783	239.450854700855	237.577635327635	29.8205128205128	142.503561253561	30.4394586894587	48.7229344729345	29.3924501424502	97.4465811965812	239.184472934473	380.691595441595	270.707977207977	366.297008547009	239.05698005698	388.104700854701	121.061965811966	43.1908831908832	94.4793447293447	69.7549857549857	105.539173789174	55.0797720797721	180.438034188034	42.0156695156695	118.312678062678	86.6659544159544	156.844729344729	61.5327635327635	24.6944444444444
75	30_2	30	Ndalibo	120	sembe	homegrown	1204	58.3	1.765668555	1.408	0.148602655	6000	132.454415954416	135.900284900285	133.913817663818	135.952279202279	133.316239316239	135.56339031339	246.487179487179	241.60754985755	238.076923076923	241.475783475783	239.450854700855	237.577635327635	29.8205128205128	142.503561253561	30.4394586894587	48.7229344729345	29.3924501424502	97.4465811965812	239.184472934473	380.691595441595	270.707977207977	366.297008547009	239.05698005698	388.104700854701	121.061965811966	43.1908831908832	94.4793447293447	69.7549857549857	105.539173789174	55.0797720797721	180.438034188034	42.0156695156695	118.312678062678	86.6659544159544	156.844729344729	61.5327635327635	24.6944444444444
76	30_3	30	Ndalibo	60	sembe	homegrown	1204	2.064	0.314709693	0.13	-0.886056648	3000	132.663157894737	136.415789473684	134.136842105263	136.442105263158	133.413157894737	135.918421052632	238.376315789474	230.194736842105	228.121052631579	231.676315789474	229.586842105263	226.197368421053	30.6605263157895	141.447368421053	31.3184210526316	50.3605263157895	31.5473684210526	101.542105263158	222.684210526316	374.334210526316	252.515789473684	357.492105263158	222.647368421053	385.418421052632	118.292105263158	42.8657894736842	94.1157894736842	68.3631578947368	103.997368421053	54.7289473684211	182.344736842105	42.4605263157895	119.057894736842	87.8	157.244736842105	61.2394736842105	24.8473684210526
77	31_1	31	Songambele B	60	sembe	homegrown	1237	9337	3.970207359	1.006	0.002597981	3000	131.773778920308	136.781491002571	133.956298200514	136.714652956298	133.017994858612	136.622107969152	217.100257069409	209.449871465296	210.017994858612	210.213367609255	208.614395886889	208.293059125964	37.6143958868894	140.05912596401	45.9588688946016	57.3033419023136	40.3984575835476	102.86118251928	235.557840616967	366.894601542416	261.146529562982	359.092544987147	239.60411311054	367.017994858612	118.388174807198	43.7300771208226	94.3830334190231	72.6606683804627	106.709511568123	55.3727506426735	173.817480719794	44.4987146529563	116.637532133676	83.8303341902314	162.694087403599	57.4601542416453	24.1670951156812
78	32_1	32	Songambele B	60	sembe	homegrown	1222	159.74	2.20341368	1.666	0.221674997	3000	131.63196125908	136.588377723971	133.753026634383	136.627118644068	132.765133171913	136.569007263923	216.602905569007	211.38014527845	210.820823244552	211.765133171913	209.307506053269	210.61985472155	34.002421307506	136.46004842615	40.6125907990314	52.0581113801453	36.089588377724	100.130750605327	239.191283292978	373.055690072639	267.779661016949	362.556900726392	242.646489104116	370.81598062954	116.71186440678	42.9927360774819	93.2493946731235	71.5084745762712	105.786924939467	54.7142857142857	170.508474576271	43.181598062954	113.80387409201	83.7990314769976	159.760290556901	56.6489104116223	23.3099273607748
79	33_1	33	Songambele B	300	sembe	homegrown	1222	16.499	1.217457623	1.306	0.115943177	10000	132.968554968795	136.810609697552	134.484397503601	136.800048007681	133.849735957753	136.371579452712	231.263322131541	223.351896303409	223.730676908305	224.516322611618	222.2578012482	222.691550648104	33.9315890542487	146.022083533365	36.8576572251561	53.1538646183389	33.9061449831974	103.445991358617	262.495199231877	373.488238118098	291.261881901104	364.856937109938	262.161305808931	373.415506481037	121.285645703313	44.9183869419107	94.8732597215554	71.0868939030244	105.739318290927	55.6697071531445	176.889822371579	43.3468554968795	117.566490638502	85.0412866058569	158.882141142583	59.1687469995199	24.8173307729237
80	34_1	34	Hogoro	60	sembe	homegrown	1155	130.26	2.114811074	1.289	0.110252917	3000	135.299019607843	139.602941176471	136.294117647059	139.051470588235	135.968137254902	138.924019607843	220.566176470588	213.129901960784	212.914215686275	213.426470588235	212.171568627451	210.485294117647	36.3848039215686	141.683823529412	38.2303921568627	52.7549019607843	36.5686274509804	102.137254901961	228.080882352941	333.825980392157	257.029411764706	331.254901960784	227.509803921569	340.610294117647	109.21568627451	41.0098039215686	83.6200980392157	66.8039215686274	84.281862745098	52.921568627451	168.514705882353	45.8333333333333	115.144607843137	83.0220588235294	147.416666666667	57.8210784313726	23.3088235294118
81	35_1	35	Hogoro	60	sembe	homegrown	1155	20.524	1.312262006	0.855	-0.068033885	3000	135.236842105263	139.66028708134	136.263157894737	139.153110047847	135.988038277512	139.045454545455	218.129186602871	209.650717703349	210.346889952153	210.978468899522	209.404306220096	207.72009569378	39.2033492822966	142.55980861244	42.011961722488	55.4545454545455	40.3133971291866	103.157894736842	233.327751196172	339.428229665072	260.344497607656	335.459330143541	234.05023923445	345.849282296651	110.712918660287	41.7894736842105	85.8923444976077	67.7894736842105	87.2392344497608	53.2081339712919	169.868421052632	45.8564593301435	117.165071770335	83.4832535885167	150.665071770335	56.9760765550239	23.6004784688995
82	35_2	35	Hogoro	30	kiwerege	homegrown	1155	51.52	1.711975854	0.867	-0.061980903	1500	135.990654205607	140.140186915888	136.971962616822	139.439252336449	136.588785046729	139.485981308411	209.046728971963	198.859813084112	200.11214953271	199.719626168224	199.551401869159	197.261682242991	39.4018691588785	139.88785046729	40.1775700934579	55.1775700934579	39.1682242990654	100.308411214953	226.700934579439	350.214953271028	260.504672897196	344.14953271028	232.859813084112	353.383177570093	107.03738317757	40.9065420560748	80.5700934579439	66.0467289719626	79.1214953271028	51.7663551401869	166.81308411215	43.8971962616822	119.261682242991	83.2242990654206	150.803738317757	56.1401869158879	23.4392523364486
83	35_3	35	Hogoro	120	dona	homegrown	1155	28.64	1.456973014	3.815	0.581494542	6000	134.466926070039	138.637483787289	135.835927367056	138.287937743191	135.284695201038	138.007133592737	230.36186770428	221.40402075227	222.47859922179	222.959143968871	222.027885862516	220.386511024643	36.1154345006485	144.590142671855	39.2963683527885	53.5103761348898	36.6750972762645	103.346952010376	237.81906614786	348.291180285344	270.922178988327	343.728274967575	235.007782101167	352.030479896239	113.807392996109	43.1673151750973	88.4176394293125	69.2230869001297	91.3171206225682	53.9027237354085	173.681582360571	45.7282749675746	118.013618677043	84.632944228275	152.806095979248	58.4773022049286	24.1303501945525
84	36_1	36	Manungu	60	sembe	homegrown	927	66.62	1.823604628	1.039	0.016615548	3000	137.78640776699	142.152912621359	140.390776699029	141.186893203883	139.665048543689	140.966019417476	241.616504854369	227.915048543689	228.252427184466	227.769417475728	228.087378640777	227.995145631068	37.5800970873787	174.793689320388	40.121359223301	58.8349514563107	37.8446601941748	116.958737864078	252.206310679612	342.980582524272	275.966019417476	337.509708737864	241.351941747573	345.504854368932	113.247572815534	42.0558252427184	85.8907766990291	64.5533980582524	91.0242718446602	49.1334951456311	175.635922330097	45.0072815533981	117.218446601942	84.381067961165	147.121359223301	58.1043689320388	22.4878640776699
85	36_2	36	Manungu	30	sembe	homegrown	927	12.894	1.110387666	0.004	-2.397940009	1500	137.981132075472	142.698113207547	140.792452830189	141.698113207547	140.075471698113	141.650943396226	234.971698113208	222.632075471698	221.188679245283	221.905660377358	219.584905660377	222.509433962264	36.4339622641509	173.5	39.5566037735849	58.622641509434	36.377358490566	118.188679245283	249.698113207547	338.716981132075	269.707547169811	336.490566037736	238.537735849057	343.603773584906	114.141509433962	41.7169811320755	84.8396226415094	64.066037735849	94.0754716981132	48.188679245283	174.066037735849	44.1698113207547	117.415094339623	84.4716981132076	144.283018867925	58.5849056603774	22.2547169811321
86	36_3	36	Manungu	60	sembe	homegrown	927	29.72	1.473048805	2.143	0.331022171	3000	137.78640776699	142.152912621359	140.390776699029	141.186893203883	139.665048543689	140.966019417476	241.616504854369	227.915048543689	228.252427184466	227.769417475728	228.087378640777	227.995145631068	37.5800970873787	174.793689320388	40.121359223301	58.8349514563107	37.8446601941748	116.958737864078	252.206310679612	342.980582524272	275.966019417476	337.509708737864	241.351941747573	345.504854368932	113.247572815534	42.0558252427184	85.8907766990291	64.5533980582524	91.0242718446602	49.1334951456311	175.635922330097	45.0072815533981	117.218446601942	84.381067961165	147.121359223301	58.1043689320388	22.4878640776699
87	36_4	36	Manungu	30	sembe	homegrown	927	27.56	1.440279213	0.966	-0.015022874	1500	137.981132075472	142.698113207547	140.792452830189	141.698113207547	140.075471698113	141.650943396226	234.971698113208	222.632075471698	221.188679245283	221.905660377358	219.584905660377	222.509433962264	36.4339622641509	173.5	39.5566037735849	58.622641509434	36.377358490566	118.188679245283	249.698113207547	338.716981132075	269.707547169811	336.490566037736	238.537735849057	343.603773584906	114.141509433962	41.7169811320755	84.8396226415094	64.066037735849	94.0754716981132	48.188679245283	174.066037735849	44.1698113207547	117.415094339623	84.4716981132076	144.283018867925	58.5849056603774	22.2547169811321
88	36_5	36	Manungu	10	dona	homegrown	927	52.88	1.723291446	1.073	0.030599722	500	138.2	142.7	141.2	141.7	140.7	141.9	230.9	213.5	212.3	211.9	208.3	212.5	33.4	178	36.5	52.8	31.3	118.7	255.9	346.5	265.7	342	246.5	348.1	116.7	39	84	65.1	94.2	47	172.1	41.6	118.5	82.4	143	61.4	22.5
89	37_1	37	Manungu	45	sembe	homegrown	904	47.5	1.67669361	0.847	-0.07211659	2250	137.777777777778	142.098290598291	140.230769230769	141.141025641026	139.611111111111	140.995726495727	235.82905982906	221.782051282051	221.363247863248	221.495726495726	220.367521367521	221.589743589744	41.6068376068376	179.08547008547	44.3589743589744	61.5213675213675	42.448717948718	120.337606837607	244.696581196581	337.034188034188	267.183760683761	333.888888888889	233.709401709402	340.991452991453	113.987179487179	42.0854700854701	86.5470085470085	63.3931623931624	92.4230769230769	48.9102564102564	175.444444444444	45.6666666666667	117.940170940171	84.5726495726496	147.42735042735	58.4700854700855	22.5726495726496
90	37_2	37	Manungu	120	sembe	homegrown	904	91.42	1.961041217	0.532	-0.274088368	6000	136.113266583229	140.065707133917	138.881727158949	139.282227784731	138.010012515645	138.854818523154	252.110763454318	236.640801001252	240.272215269086	238.809762202753	242.546307884856	238.247183979975	37.5018773466834	166.743429286608	42.9443053817271	60.311013767209	38.7021276595744	113.129536921151	256.891113892366	350.698372966208	283.969336670838	343.414267834794	248.94055068836	353.09324155194	114.973091364205	44.4511889862328	87.845431789737	66.2822277847309	89.5325406758448	51.0888610763454	179.298498122653	46.4887359198999	119.043804755945	86.1576971214018	150.727158948686	58.9518147684606	23.9355444305382
91	37_3	37	Manungu	45	sembe	homegrown	904	30.94	1.490520309	1.087	0.036229544	2250	137.777777777778	142.098290598291	140.230769230769	141.141025641026	139.611111111111	140.995726495727	235.82905982906	221.782051282051	221.363247863248	221.495726495726	220.367521367521	221.589743589744	41.6068376068376	179.08547008547	44.3589743589744	61.5213675213675	42.448717948718	120.337606837607	244.696581196581	337.034188034188	267.183760683761	333.888888888889	233.709401709402	340.991452991453	113.987179487179	42.0854700854701	86.5470085470085	63.3931623931624	92.4230769230769	48.9102564102564	175.444444444444	45.6666666666667	117.940170940171	84.5726495726496	147.42735042735	58.4700854700855	22.5726495726496
92	38_1	38	Manungu	30	sembe	homegrown	904	55.96	1.747877706	1.182	0.072617477	1500	137.716981132075	142.216981132075	140.358490566038	141.292452830189	139.77358490566	141.235849056604	234.169811320755	222.009433962264	219.72641509434	221.292452830189	218.264150943396	221.264150943396	41.0943396226415	180.820754716981	44.8207547169811	62.7641509433962	42.5566037735849	120.915094339623	240.509433962264	332.547169811321	261.311320754717	331.103773584906	229.924528301887	337.566037735849	113.405660377358	41.188679245283	85.9905660377358	62.8584905660377	92.5471698113208	48.2452830188679	172.745283018868	45.8867924528302	117.688679245283	84.0188679245283	145.27358490566	58.6415094339623	22.5754716981132
93	38_2	38	Manungu	180	dona	homegrown	904	61.94	1.791971201	3.188	0.503518313	9000	135.764582080577	139.878833433554	138.530667468431	139.102224894769	137.617257967529	138.682501503307	257.200240529164	243.531569452796	248.478953698136	246.376728803367	251.049007817198	245.902585688515	39.800060132291	162.977149729405	46.4546001202644	63.083884546001	41.8770294648227	113.850571256765	254.049609140108	347.482561635598	282.024954900781	339.702044497895	247.033674082983	349.374924834636	112.364702345159	45.6422128683102	84.9678292242935	66.5589296452195	85.817799158148	51.9025856885148	181.349969933855	46.5886951292844	120.669272399278	87.8174984966927	153.772699939868	59.0992182802165	24.6322910402886
94	38_3	38	Manungu	60	sembe	homegrown	904	55.48	1.744136452	0.951	-0.021819483	3000	137.628992628993	141.857493857494	140.120393120393	140.906633906634	139.398034398034	140.660933660934	238.626535626536	223.314496314496	224.302211302211	223.5085995086	223.928746928747	223.68058968059	38.3046683046683	176.616707616708	41.4840294840295	60.1179361179361	38.8108108108108	117.690417690418	249.896805896806	339.813267813268	272.157248157248	335.046683046683	238.793611793612	342.906633906634	113.749385749386	42.2702702702703	86.7174447174447	64.6339066339066	91.3513513513514	49.2678132678133	176.203931203931	45.1449631449631	117.339066339066	84.3267813267813	147.528255528256	58.2678132678133	22.6117936117936
95	39_1	39	Mlanga	30	dona	homegrown	1060	98.12	1.99175754	1.083	0.034628457	1500	135.924731182796	139.301075268817	138.150537634409	138.967741935484	137.225806451613	138.602150537634	206.741935483871	181.956989247312	179.483870967742	178.752688172043	173.537634408602	182.139784946237	41.2903225806452	116.645161290323	51.3118279569892	66.5806451612903	42.0752688172043	91.9677419354839	225.516129032258	314.344086021505	262.193548387097	304.817204301075	219.774193548387	311.806451612903	97.4838709677419	48.8709677419355	81.9462365591398	66.9139784946236	83.1935483870968	56.9462365591398	180.935483870968	49.3655913978495	126.645161290323	85.3225806451613	154.279569892473	60.1290322580645	26.2903225806452
96	39_2	39	Mlanga	15	sembe	homegrown	1060	19.914	1.299158503	1.204	0.080626487	750	138.481481481481	140.888888888889	140.407407407407	141.259259259259	139.888888888889	140.555555555556	208.962962962963	182.481481481481	179.592592592593	177.481481481481	174.185185185185	183	43.8518518518519	113.962962962963	52.7777777777778	68.4444444444444	46	88.7407407407407	228.111111111111	316.518518518519	264.37037037037	305.777777777778	222.037037037037	316.666666666667	95.5185185185185	48	84.037037037037	69.1481481481482	79.6666666666667	57.6296296296296	183.074074074074	50.8518518518519	128.444444444444	85.1851851851852	156.518518518519	57.0740740740741	25.962962962963
97	39_3	39	Mlanga	15	dona	homegrown	1060	46.44	1.666892211	0.368	-0.434152181	750	138.481481481481	140.888888888889	140.407407407407	141.259259259259	139.888888888889	140.555555555556	208.962962962963	182.481481481481	179.592592592593	177.481481481481	174.185185185185	183	43.8518518518519	113.962962962963	52.7777777777778	68.4444444444444	46	88.7407407407407	228.111111111111	316.518518518519	264.37037037037	305.777777777778	222.037037037037	316.666666666667	95.5185185185185	48	84.037037037037	69.1481481481482	79.6666666666667	57.6296296296296	183.074074074074	50.8518518518519	128.444444444444	85.1851851851852	156.518518518519	57.0740740740741	25.962962962963
98	39_4	39	Mlanga	15	dona	homegrown	1060	14.696	1.167199143	0.566	-0.247183569	750	138.481481481481	140.888888888889	140.407407407407	141.259259259259	139.888888888889	140.555555555556	208.962962962963	182.481481481481	179.592592592593	177.481481481481	174.185185185185	183	43.8518518518519	113.962962962963	52.7777777777778	68.4444444444444	46	88.7407407407407	228.111111111111	316.518518518519	264.37037037037	305.777777777778	222.037037037037	316.666666666667	95.5185185185185	48	84.037037037037	69.1481481481482	79.6666666666667	57.6296296296296	183.074074074074	50.8518518518519	128.444444444444	85.1851851851852	156.518518518519	57.0740740740741	25.962962962963
99	4_1	4	Nghumbi	60	sembe	homegrown	1396	6.139	0.788097633	1.229	0.089551883	3000	121.135501355014	127.349593495935	124.894308943089	124.536585365854	123.609756097561	126.579945799458	238.962059620596	230.010840108401	232.352303523035	236.032520325203	232.317073170732	233.845528455284	59.6178861788618	159.40379403794	67.9756097560975	86.0460704607046	60.8346883468835	126.891598915989	301.132791327913	401.157181571816	338.205962059621	398.934959349593	304.891598915989	408.631436314363	131.086720867209	45.8157181571816	99.089430894309	69.0623306233062	127.048780487805	52.1571815718157	220.081300813008	54.970189701897	148.360433604336	93.3143631436314	201.772357723577	60.8590785907859	35.3441734417344
100	4_2	4	Nghumbi	30	sembe	homegrown	1396	32.76	1.515343893	2.295	0.36078269	1500	121.097826086957	126.663043478261	124.304347826087	124.163043478261	123.5	125.934782608696	260.184782608696	252.315217391304	251.989130434783	256	253.163043478261	255.326086956522	60.945652173913	163.141304347826	67.8478260869565	85.0760869565217	63.4130434782609	122.021739130435	313.402173913043	418.576086956522	350.271739130435	420.836956521739	316.826086956522	426.815217391304	129.25	45.4891304347826	98.0652173913043	68.4782608695652	123.097826086957	51.8478260869565	219.108695652174	56.1195652173913	148.728260869565	91.695652173913	200.260869565217	61.6304347826087	34.8369565217391
101	4_3	4	Nghumbi	60	sembe	homegrown	1396	2.846	0.454234896	0.327	-0.485452247	3000	121.135501355014	127.349593495935	124.894308943089	124.536585365854	123.609756097561	126.579945799458	238.962059620596	230.010840108401	232.352303523035	236.032520325203	232.317073170732	233.845528455284	59.6178861788618	159.40379403794	67.9756097560975	86.0460704607046	60.8346883468835	126.891598915989	301.132791327913	401.157181571816	338.205962059621	398.934959349593	304.891598915989	408.631436314363	131.086720867209	45.8157181571816	99.089430894309	69.0623306233062	127.048780487805	52.1571815718157	220.081300813008	54.970189701897	148.360433604336	93.3143631436314	201.772357723577	60.8590785907859	35.3441734417344
102	40_1	40	Ibwaga	130	sembe	homegrown	1261	1.051	0.021602716	1	0	6500	134.384668989547	140.22787456446	137.108710801394	139.093379790941	136.00487804878	139.496864111498	228.561672473867	212.777003484321	210.760278745644	211.845296167247	209.480836236934	210.891986062718	54.3874564459931	150.666202090593	68.152613240418	80.7700348432057	59.1839721254356	122.771428571429	218.309407665505	314.935888501742	244.923344947735	300.552613240418	214.681533101045	311.667595818815	111.819512195122	48.2843205574912	85.8585365853658	68.4139372822299	91.6675958188154	55.222299651568	193.161672473868	53.3839721254356	133.731010452962	92.563763066202	170.197212543554	63.380487804878	29.2606271777003
103	40_2	40	Ibwaga	30	sembe	homegrown	1261	3.64	0.561101384	0.897	-0.047207557	1500	133.451219512195	140.390243902439	136.548780487805	138.158536585366	134.59756097561	139.548780487805	199.414634146341	171.841463414634	168.695121951219	168.939024390244	165.926829268293	170.512195121951	60.5731707317073	142.90243902439	81.609756097561	97.780487804878	65.0853658536585	124.231707317073	208.19512195122	309.158536585366	232.512195121951	291.414634146341	203.378048780488	300.512195121951	115.036585365854	49.8780487804878	91.9390243902439	73.6829268292683	100.09756097561	57.280487804878	193.40243902439	59.0121951219512	139.341463414634	90.3048780487805	176.463414634146	64.5365853658537	31.3536585365854
104	40_3	40	Ibwaga	120	dona	homegrown	1261	31.68	1.500785173	0.305	-0.515700161	6000	134.777495769882	140.67089678511	137.603214890017	139.530456852792	136.374788494078	139.909475465313	230.489001692048	214.779187817259	212.516074450084	213.554991539763	210.952622673435	212.831641285955	54.8062605752961	149.212351945854	69.6895093062605	80.9382402707276	59.906937394247	121.239424703892	215.736886632826	312.782571912013	242.082910321489	297.956852791878	212.286802030457	309.055837563452	109.64551607445	48.2681895093062	85.085448392555	67.9576988155669	89.7774957698815	55.0888324873097	190.098984771574	53.8908629441625	133.213197969543	91.9433164128596	168.378172588833	63.1353637901861	28.7326565143823
105	40_4	40	Ibwaga	60	dona	homegrown	1261	30.18	1.479719235	0.313	-0.504455662	3000	133.709480122324	140.669724770642	136.819571865443	138.737003058104	135.067278287462	139.660550458716	213.180428134556	191.006116207951	188.584097859327	188.960244648318	185.969418960244	189.596330275229	59.4770642201835	138.902140672783	78.2660550458716	88.6330275229358	64.4495412844037	117.17125382263	208.636085626911	306.639143730887	233.663608562691	289.480122324159	205.758409785933	299.91131498471	111.113149847095	50.6483180428135	87.5137614678899	70.3761467889908	95.2354740061161	56.7155963302752	193.018348623853	59.1437308868501	135.379204892966	91.691131498471	173	62.7186544342508	29.908256880734
106	41_1	41	Ibwaga	60	kiwerege	homegrown	1261	3.926	0.593950295	0.365	-0.437707136	3000	133.440789473684	140.697368421053	136.641447368421	138.572368421053	134.763157894737	139.667763157895	209.546052631579	186.325657894737	184.046052631579	184.572368421053	180.878289473684	185.276315789474	58.2105263157895	136.667763157895	77.1282894736842	88.0098684210526	62.4013157894737	115.572368421053	208.871710526316	307.411184210526	234.259868421053	289.782894736842	207.088815789474	300.378289473684	111.661184210526	50.7565789473684	88.7138157894737	70.8782894736842	97.5197368421052	56.8157894736842	193.279605263158	60.2927631578947	136.046052631579	93.0131578947368	174.253289473684	63.1776315789474	30.5131578947368
107	41_2	41	Ibwaga	60	dona	homegrown	1261	931.6	2.96922948	1.46	0.164352856	3000	133.440789473684	140.697368421053	136.641447368421	138.572368421053	134.763157894737	139.667763157895	209.546052631579	186.325657894737	184.046052631579	184.572368421053	180.878289473684	185.276315789474	58.2105263157895	136.667763157895	77.1282894736842	88.0098684210526	62.4013157894737	115.572368421053	208.871710526316	307.411184210526	234.259868421053	289.782894736842	207.088815789474	300.378289473684	111.661184210526	50.7565789473684	88.7138157894737	70.8782894736842	97.5197368421052	56.8157894736842	193.279605263158	60.2927631578947	136.046052631579	93.0131578947368	174.253289473684	63.1776315789474	30.5131578947368
108	42_1	42	Chitego	20	sembe	homegrown	1317	2.936	0.467756051	0.961	-0.017276612	1000	130.904761904762	133.571428571429	133.095238095238	131.904761904762	133.142857142857	132.761904761905	266.880952380952	271.214285714286	272.809523809524	275.119047619048	276.309523809524	274.595238095238	46.047619047619	154.095238095238	50.3809523809524	64.047619047619	47.3095238095238	106.404761904762	282.119047619048	368.166666666667	325.095238095238	363.714285714286	292.619047619048	369.642857142857	124.02380952381	62.4761904761905	108.02380952381	86.9761904761905	113.428571428571	76.9047619047619	195.833333333333	46.0952380952381	126.809523809524	89.2380952380952	163.619047619048	56.5714285714286	29.1904761904762
109	42_2	42	Chitego	30	sembe	homegrown	1317	54.58	1.737033531	1.251	0.09725731	1500	130.39603960396	133.90099009901	132.930693069307	132.366336633663	132.613861386139	133.287128712871	266.920792079208	270.821782178218	272.425742574257	274.207920792079	275.861386138614	274.425742574257	42.2376237623762	147.465346534653	45.8613861386139	57.8712871287129	43.1782178217822	97.9504950495049	281.683168316832	364.881188118812	323.49504950495	361.841584158416	290.574257425743	366.594059405941	121.970297029703	59.8019801980198	105.80198019802	84.1386138613861	113.544554455446	75.1188118811881	193.376237623762	44.1584158415842	125.643564356436	88.3168316831683	160.564356435644	56.4851485148515	28.8712871287129
110	42_3	42	Chitego	120	dona	homegrown	1317	40.26	1.604873771	0.95	-0.022276395	6000	129.720314735336	134.369098712446	132.051502145923	133.211731044349	131.414878397711	133.987124463519	266.063662374821	266.369098712446	266.494992846924	267.679542203147	269.479256080115	267.718884120172	42.9585121602288	153.40200286123	51.9298998569385	64.319027181688	45.7696709585122	108.248927038626	293.526466380544	375.661659513591	322.830472103004	375.089413447782	298.113018597997	376.100858369099	128.449928469242	57.019313304721	106.769670958512	80.9370529327611	125.360515021459	69.3440629470672	192.036480686695	46.346208869814	127.778254649499	87.016452074392	163.618741058655	57.2532188841202	29.2832618025751
111	42_4	42	Chitego	15	sembe	homegrown	1317	19.696	1.294378036	1.155	0.062581984	750	131.217391304348	133.608695652174	133.304347826087	132	133.521739130435	132.695652173913	267.695652173913	273.130434782609	274.260869565217	276.608695652174	277.869565217391	275.95652173913	47.6521739130435	154.913043478261	53.4782608695652	67.5217391304348	50.4347826086956	111.347826086957	283.304347826087	370.260869565217	325.695652173913	364.478260869565	294.478260869565	371.391304347826	125.260869565217	64.695652173913	109.869565217391	88.9565217391304	113.173913043478	78.0434782608696	196.565217391304	47.9130434782609	127.608695652174	89.2173913043478	165.130434782609	56.304347826087	29.4782608695652
112	42_5	42	Chitego	60	dona	homegrown	1317	20.359	1.308756442	0.96	-0.017728767	3000	129.834355828221	133.628834355828	132.239263803681	132.481595092025	131.742331288344	133.266871165644	269.085889570552	269.677914110429	272.438650306748	272.763803680982	276.558282208589	272.687116564417	41.7852760736196	149.625766871166	47.3834355828221	58.8098159509203	43.7852760736196	101.868098159509	285.671779141104	365.01226993865	320.380368098159	362.294478527607	291.248466257669	365.687116564417	124.122699386503	57.7914110429448	106.223926380368	83.680981595092	118.953987730061	73.0306748466258	190.726993865031	44.1472392638037	125.377300613497	87.1319018404908	158.20245398773	56.2975460122699	28.2484662576687
113	42_6	42	Chitego	60	sembe	homegrown	1317	7.571	0.879153246	1.304	0.115277591	3000	129.834355828221	133.628834355828	132.239263803681	132.481595092025	131.742331288344	133.266871165644	269.085889570552	269.677914110429	272.438650306748	272.763803680982	276.558282208589	272.687116564417	41.7852760736196	149.625766871166	47.3834355828221	58.8098159509203	43.7852760736196	101.868098159509	285.671779141104	365.01226993865	320.380368098159	362.294478527607	291.248466257669	365.687116564417	124.122699386503	57.7914110429448	106.223926380368	83.680981595092	118.953987730061	73.0306748466258	190.726993865031	44.1472392638037	125.377300613497	87.1319018404908	158.20245398773	56.2975460122699	28.2484662576687
114	43_1	43	Chitego	120	dona	homegrown	1317	25.214	1.401641748	2.661	0.425044875	6000	129.712857142857	134.351428571429	132.04	133.2	131.406428571429	133.97	266.21	266.514285714286	266.650714285714	267.84	269.632142857143	267.875	42.9228571428572	153.433571428571	51.8335714285715	64.2714285714287	45.7092857142857	108.233571428571	293.795714285714	375.753571428571	322.990714285714	375.076428571429	298.332857142857	376.120714285714	128.45	56.965	106.822857142857	80.9242857142857	125.361428571429	69.3278571428571	191.947857142857	46.3264285714286	127.750714285714	87.0471428571428	163.570714285714	57.2642857142857	29.2728571428572
115	43_2	43	Chitego	120	sembe	homegrown	1317	84.82	1.928498268	1.152	0.061452479	6000	129.712857142857	134.351428571429	132.04	133.2	131.406428571429	133.97	266.21	266.514285714286	266.650714285714	267.84	269.632142857143	267.875	42.9228571428572	153.433571428571	51.8335714285715	64.2714285714287	45.7092857142857	108.233571428571	293.795714285714	375.753571428571	322.990714285714	375.076428571429	298.332857142857	376.120714285714	128.45	56.965	106.822857142857	80.9242857142857	125.361428571429	69.3278571428571	191.947857142857	46.3264285714286	127.750714285714	87.0471428571428	163.570714285714	57.2642857142857	29.2728571428572
116	43_3	43	Chitego	120	dona	homegrown	1317	126.66	2.102639484	1.832	0.262925469	6000	129.712857142857	134.351428571429	132.04	133.2	131.406428571429	133.97	266.21	266.514285714286	266.650714285714	267.84	269.632142857143	267.875	42.9228571428572	153.433571428571	51.8335714285715	64.2714285714287	45.7092857142857	108.233571428571	293.795714285714	375.753571428571	322.990714285714	375.076428571429	298.332857142857	376.120714285714	128.45	56.965	106.822857142857	80.9242857142857	125.361428571429	69.3278571428571	191.947857142857	46.3264285714286	127.750714285714	87.0471428571428	163.570714285714	57.2642857142857	29.2728571428572
117	43_4	43	Chitego	90	sembe	homegrown	1317	35.86	1.554610285	1.605	0.205475037	4500	129.870588235294	133.900653594771	132.054901960784	132.896732026144	131.613071895425	133.623529411765	272.145098039216	271.98431372549	272.908496732026	273.899346405229	276.909803921569	274.077124183007	43.0352941176471	154.019607843137	50.7346405228758	62.2954248366013	45.6653594771242	107.637908496732	293.065359477124	373.318954248366	321.959477124183	370.214379084967	296.675816993464	372.712418300654	126.967320261438	57.3751633986928	106.352941176471	81.7869281045752	123.580392156863	70.9411764705882	190.60522875817	45.3607843137255	126.707189542484	86.724183006536	160.090196078431	56.5411764705882	28.6117647058823
118	44_1	44	Chitego	NA	sembe	homegrown	1317	78.72	1.896085085	1.679	0.225050696	3408.36177474403	129.894736842105	133.918660287081	132.203349282297	132.693779904306	131.748803827751	133.557416267943	270.258373205742	269.593301435407	271.875598086124	271.921052631579	276.136363636364	271.83014354067	42.1698564593301	150.851674641148	49.1100478468899	60.3373205741626	44.7607655502392	103.540669856459	286.413875598086	366.246411483254	318.22009569378	362.712918660287	292.38038277512	366.057416267943	124.224880382775	58.0239234449761	105.040669856459	83.2392344497608	119.557416267943	72.3373205741627	191.679425837321	44.8086124401914	126.255980861244	86.7153110047847	158.645933014354	56.4234449760766	28.366028708134
119	44_2	44	Chitego	60	dona	homegrown	1317	25.072	1.399188979	1.823	0.260786669	3000	129.911314984709	133.926605504587	132.324159021407	132.721712538226	131.816513761468	133.565749235474	269.633027522936	269.522935779817	272.058103975535	271.981651376147	276.299694189602	271.798165137615	41.6330275229358	148.908256880734	47.8348623853211	59.4434250764526	43.9877675840979	101.562691131498	283.418960244648	363.02752293578	316.978593272171	359.752293577982	289.892966360856	363.54128440367	123.11620795107	58.0275229357798	105.048929663609	83.6941896024465	117.804281345566	72.782874617737	191.470948012232	44.6544342507645	125.840978593272	86.8868501529052	158.614678899083	56.3149847094801	28.3119266055046
120	44_3	44	Chitego	30	sembe	homegrown	1317	41.634	1.619448138	1.91	0.281033367	1500	130.575757575758	134.282828282828	133.080808080808	132.828282828283	132.747474747475	133.757575757576	266.939393939394	270.838383838384	272.181818181818	273.686868686869	275.474747474747	273.666666666667	42.6464646464647	145.737373737374	47.1313131313131	58.020202020202	44.5454545454545	99.8585858585859	281.161616161616	360.40404040404	321.040404040404	358.626262626263	290.767676767677	362.464646464646	120.131313131313	58.9393939393939	104.161616161616	84.030303030303	111.191919191919	74.2727272727273	192.767676767677	44.020202020202	125.979797979798	87.7373737373737	160.878787878788	56.1515151515151	28.6868686868687
121	44_4	44	Chitego	90	sembe	homegrown	1317	28.518	1.455119065	0.58	-0.236572006	4500	129.882119205298	134.176158940397	132.090066225166	133.035761589404	131.618543046358	133.84238410596	270.833112582781	269.822516556291	270.695364238411	271.549668874172	274.814569536424	271.574834437086	43.9033112582782	154.148344370861	52.0119205298012	63.0635761589403	46.635761589404	107.956291390729	291.090066225166	372.32582781457	319.74701986755	369.976158940397	295.376158940397	372.365562913907	127.194701986755	57.8	105.552317880795	82.0198675496689	123.226490066225	71.0105960264901	192.075496688742	45.5456953642384	127.516556291391	86.9125827814569	161.184105960265	56.7192052980132	28.9205298013245
122	44_5	44	Chitego	5	sembe	homegrown	1317	0.772	-0.1123827	0.167	-0.777283529	500	131.8	134.7	133.8	133	134.1	133.9	268.5	273.7	273.6	275.4	277.4	274.8	45.2	152.7	50.9	62.9	48.2	113.4	280.7	371.6	324.1	366.2	291.6	372.4	125.3	67.9	103.4	90.4	111.7	79.1	195.6	49.9	127.1	89.2	167.4	55.7	29.8
123	44_6	44	Chitego	60	dona	homegrown	1317	20.59	1.313656347	3.043	0.483301952	3000	129.911314984709	133.926605504587	132.324159021407	132.721712538226	131.816513761468	133.565749235474	269.633027522936	269.522935779817	272.058103975535	271.981651376147	276.299694189602	271.798165137615	41.6330275229358	148.908256880734	47.8348623853211	59.4434250764526	43.9877675840979	101.562691131498	283.418960244648	363.02752293578	316.978593272171	359.752293577982	289.892966360856	363.54128440367	123.11620795107	58.0275229357798	105.048929663609	83.6941896024465	117.804281345566	72.782874617737	191.470948012232	44.6544342507645	125.840978593272	86.8868501529052	158.614678899083	56.3149847094801	28.3119266055046
124	44_7	44	Chitego	15	sembe	homegrown	1317	8.106	0.908806599	0.418	-0.378823718	750	131.428571428571	134.428571428571	133.571428571429	132.809523809524	133.714285714286	133.619047619048	267.47619047619	272.857142857143	273.333333333333	275.142857142857	277	274.52380952381	46.4761904761905	152.904761904762	53.0952380952381	64.7619047619048	49.4761904761905	111.571428571429	280.095238095238	367.619047619048	322.904761904762	362.857142857143	290.238095238095	368.428571428571	125.142857142857	63.5714285714286	105.142857142857	87.8095238095238	112.095238095238	77.047619047619	194.952380952381	48.047619047619	126.761904761905	88.7619047619048	166.333333333333	55.7142857142857	29.8095238095238
125	45_1	45	Zoissa	30	sembe	homegrown	1492	3.654	0.562768543	0.861	-0.064996849	1500	127.75	135.933333333333	131.583333333333	134.1	129.8	135.05	191.6	189.583333333333	184.266666666667	187.366666666667	185.633333333333	188.2	44.7666666666667	128.433333333333	62.05	68	49.6166666666667	99.0833333333333	281.433333333333	390.35	311.15	393.483333333333	282.683333333333	391.366666666667	145.533333333333	62.95	113.866666666667	83.8833333333333	147.533333333333	72.1666666666667	215.85	50.5166666666667	142.333333333333	86.2	194.5	61.4	38.9166666666667
126	45_2	45	Zoissa	30	dona	homegrown	1492	22.744	1.356866847	12.21	1.086715664	1500	127.75	135.933333333333	131.583333333333	134.1	129.8	135.05	191.6	189.583333333333	184.266666666667	187.366666666667	185.633333333333	188.2	44.7666666666667	128.433333333333	62.05	68	49.6166666666667	99.0833333333333	281.433333333333	390.35	311.15	393.483333333333	282.683333333333	391.366666666667	145.533333333333	62.95	113.866666666667	83.8833333333333	147.533333333333	72.1666666666667	215.85	50.5166666666667	142.333333333333	86.2	194.5	61.4	38.9166666666667
127	46_1	46	Zoissa	5	dona	homegrown	1492	0.704	-0.152427341	1.959	0.292034436	500	127.5	136	131	134.2	129.6	135.2	181.4	179.8	172.4	176.8	173.7	177.3	43.8	131.2	64.2	70.1	49.2	98.2	277.1	384.6	306	389.7	274.1	388.2	152.8	62.4	120.2	84.6	148	72.3	216.1	51.8	146.7	87.5	200.5	62.5	40.4
128	46_2	46	Zoissa	15	dona	homegrown	1492	0.896	-0.04769199	3.042	0.48315921	750	127.333333333333	135.904761904762	131.095238095238	134.047619047619	129.47619047619	134.952380952381	182.190476190476	180.190476190476	173	177	174.333333333333	178.047619047619	43.3333333333333	129.857142857143	62.1428571428571	69.2857142857143	48.6666666666667	98.1428571428571	278.571428571429	388.238095238095	309.095238095238	393.333333333333	276.238095238095	391.380952380952	149.047619047619	63.1904761904762	118.047619047619	85.2857142857143	148.714285714286	72.8571428571429	217.52380952381	52	144.190476190476	86.5238095238095	198.238095238095	62.3809523809524	40.4761904761905
129	46_3	46	Zoissa	30	dona	homegrown	1492	0.842	-0.074687909	1.891	0.276691529	1500	127.746268656716	135.910447761194	131.65671641791	134.059701492537	129.820895522388	134.985074626866	193.850746268657	191.850746268657	186.462686567164	189.567164179105	187.686567164179	190.417910447761	44.955223880597	128.432835820896	62.6865671641791	68.8358208955224	50.0298507462687	99.3134328358209	284.582089552239	393.955223880597	315.223880597015	396.776119402985	286	394.880597014925	145.850746268657	63.089552238806	114.029850746269	84.1791044776119	147.731343283582	72.1940298507463	215.761194029851	50.4179104477612	142.208955223881	86.1940298507463	194.34328358209	61.4626865671642	38.9701492537313
130	46_4	46	Zoissa	60	sembe	homegrown	1492	4.364	0.639884742	0.694	-0.15864053	3000	128.650442477876	136.261061946903	132.336283185841	134.734513274336	130.734513274336	135.424778761062	211.610619469027	208.053097345133	204.840707964602	206.880530973451	205.592920353982	208.176991150442	46.9424778761062	131.690265486726	62.3451327433628	68.9867256637168	51.9026548672567	101.287610619469	288.62389380531	385.411504424779	312.765486725664	388.663716814159	288.371681415929	387.862831858407	144.420353982301	62.4026548672566	110.097345132743	82.7743362831858	145.176991150442	71.6858407079646	209.075221238938	49.0575221238938	137.132743362832	86.2212389380531	186.761061946903	59.3274336283186	36.0486725663717
131	46_5	46	Zoissa	5	dona	homegrown	1492	4.196	0.62283548	2.393	0.378942699	500	127.5	136	131	134.2	129.6	135.2	181.4	179.8	172.4	176.8	173.7	177.3	43.8	131.2	64.2	70.1	49.2	98.2	277.1	384.6	306	389.7	274.1	388.2	152.8	62.4	120.2	84.6	148	72.3	216.1	51.8	146.7	87.5	200.5	62.5	40.4
132	46_6	46	Zoissa	30	dona	homegrown	1492	18.19	1.259832699	3.374	0.528145078	1500	127.746268656716	135.910447761194	131.65671641791	134.059701492537	129.820895522388	134.985074626866	193.850746268657	191.850746268657	186.462686567164	189.567164179105	187.686567164179	190.417910447761	44.955223880597	128.432835820896	62.6865671641791	68.8358208955224	50.0298507462687	99.3134328358209	284.582089552239	393.955223880597	315.223880597015	396.776119402985	286	394.880597014925	145.850746268657	63.089552238806	114.029850746269	84.1791044776119	147.731343283582	72.1940298507463	215.761194029851	50.4179104477612	142.208955223881	86.1940298507463	194.34328358209	61.4626865671642	38.9701492537313
133	46_7	46	Zoissa	60	dona	homegrown	1492	10.78	1.032618761	2.756	0.440279213	3000	128.650442477876	136.261061946903	132.336283185841	134.734513274336	130.734513274336	135.424778761062	211.610619469027	208.053097345133	204.840707964602	206.880530973451	205.592920353982	208.176991150442	46.9424778761062	131.690265486726	62.3451327433628	68.9867256637168	51.9026548672567	101.287610619469	288.62389380531	385.411504424779	312.765486725664	388.663716814159	288.371681415929	387.862831858407	144.420353982301	62.4026548672566	110.097345132743	82.7743362831858	145.176991150442	71.6858407079646	209.075221238938	49.0575221238938	137.132743362832	86.2212389380531	186.761061946903	59.3274336283186	36.0486725663717
134	47_1	47	Leganga	40	sembe	homegrown	1322	22.124	1.34486365	2.074	0.316808752	2000	132.211009174312	137.532110091743	134.743119266055	137.192660550459	133.678899082569	136.807339449541	196.752293577982	188.366972477064	190.192660550459	190.201834862385	187.045871559633	189.036697247706	37.3761467889908	117.137614678899	42.0091743119266	48.697247706422	38.7706422018349	81.954128440367	280.697247706422	359.045871559633	290.697247706422	363.954128440367	277.926605504587	365.733944954128	134.761467889908	56.8348623853211	102.449541284404	78.8715596330275	142.862385321101	67.5045871559633	191.440366972477	45.1559633027523	122.779816513761	82.8623853211009	163.798165137615	56.348623853211	28.7798165137615
135	47_2	47	Leganga	40	sembe	homegrown	1322	9.416	0.97386645	1.35	0.130333768	2000	132.211009174312	137.532110091743	134.743119266055	137.192660550459	133.678899082569	136.807339449541	196.752293577982	188.366972477064	190.192660550459	190.201834862385	187.045871559633	189.036697247706	37.3761467889908	117.137614678899	42.0091743119266	48.697247706422	38.7706422018349	81.954128440367	280.697247706422	359.045871559633	290.697247706422	363.954128440367	277.926605504587	365.733944954128	134.761467889908	56.8348623853211	102.449541284404	78.8715596330275	142.862385321101	67.5045871559633	191.440366972477	45.1559633027523	122.779816513761	82.8623853211009	163.798165137615	56.348623853211	28.7798165137615
136	47_3	47	Leganga	30	sembe	homegrown	1322	87.5	1.942008053	5.063	0.704407927	1500	132.107692307692	137.553846153846	134.630769230769	137.030769230769	133.538461538462	136.723076923077	198.292307692308	189.953846153846	191.553846153846	191.430769230769	187.738461538462	190.523076923077	37.9692307692308	116.353846153846	41.4769230769231	47.7846153846154	38.7538461538462	81.0769230769231	283.061538461538	359.753846153846	293.461538461538	365.4	279.923076923077	366.553846153846	134.353846153846	56.3692307692308	102.030769230769	78.9230769230769	143.246153846154	67.4	191.138461538462	44.5692307692308	124.292307692308	82.9076923076923	162.784615384615	56.5538461538462	28.8153846153846
137	48_1	48	Leganga	60	dona	homegrown	1322	1.392	0.143639235	4.38	0.641474111	3000	132.016	137.588	134.684	137.136	133.6	136.984	200.512	191.156	193.14	192.984	191.328	191.868	39.38	120.784	47.28	52.704	42.508	87.044	275.144	357.496	288.22	362.956	272.656	364.6	136.564	58.308	103.256	79.888	140.772	68.88	192.58	48.456	123.664	83.524	165.672	56.356	29.82
138	48_2	48	Leganga	360	dona	homegrown	1322	2.042	0.310055738	10.88	1.036628895	10000	131.487384615385	136.334769230769	134.203692307692	135.626153846154	132.903076923077	135.719076923077	241.507384615384	240.329846153846	240.735384615385	242.310153846154	242.225538461539	242.002461538462	39.5695384615384	138.768923076923	46.8864615384616	60.0766153846154	41.6667692307693	97.052	291.358769230769	379.655384615385	319.178769230769	377.847076923077	288.544307692308	378.572307692308	132.868923076923	55.2126153846154	106.205230769231	79.2076923076923	128.496923076923	66.4249230769231	186.163692307692	45.3215384615385	121.720923076923	83.9587692307692	162.944307692308	56.7335384615385	28.5516923076923
139	48_3	48	Leganga	60	dona	homegrown	1322	6.032	0.780461333	2.9	0.462397998	3000	132.016	137.588	134.684	137.136	133.6	136.984	200.512	191.156	193.14	192.984	191.328	191.868	39.38	120.784	47.28	52.704	42.508	87.044	275.144	357.496	288.22	362.956	272.656	364.6	136.564	58.308	103.256	79.888	140.772	68.88	192.58	48.456	123.664	83.524	165.672	56.356	29.82
140	48_4	48	Leganga	30	dona	homegrown	1322	92.14	1.964448208	3.017	0.47957531	1500	131.428571428571	137.089285714286	133.732142857143	136.410714285714	132.642857142857	136.214285714286	198.089285714286	189.053571428571	190.839285714286	189.875	187.446428571429	189.214285714286	37.6607142857143	115.946428571429	43.2142857142857	48.2321428571429	38.7142857142857	83.375	279.875	361.714285714286	292.535714285714	368.160714285714	279	370.553571428571	135.214285714286	57.6607142857143	99.7678571428571	77.9464285714286	144.142857142857	68.2857142857143	195.767857142857	46.8035714285714	126.464285714286	83.625	166.232142857143	56.3392857142857	29.9285714285714
141	48_5	48	Leganga	30	dona	homegrown	1322	2.976	0.473632927	1.092	0.038222638	1500	131.428571428571	137.089285714286	133.732142857143	136.410714285714	132.642857142857	136.214285714286	198.089285714286	189.053571428571	190.839285714286	189.875	187.446428571429	189.214285714286	37.6607142857143	115.946428571429	43.2142857142857	48.2321428571429	38.7142857142857	83.375	279.875	361.714285714286	292.535714285714	368.160714285714	279	370.553571428571	135.214285714286	57.6607142857143	99.7678571428571	77.9464285714286	144.142857142857	68.2857142857143	195.767857142857	46.8035714285714	126.464285714286	83.625	166.232142857143	56.3392857142857	29.9285714285714
142	48_6	48	Leganga	60	dona	homegrown	1322	27.424	1.4381308	0.25	-0.602059991	3000	132.016	137.588	134.684	137.136	133.6	136.984	200.512	191.156	193.14	192.984	191.328	191.868	39.38	120.784	47.28	52.704	42.508	87.044	275.144	357.496	288.22	362.956	272.656	364.6	136.564	58.308	103.256	79.888	140.772	68.88	192.58	48.456	123.664	83.524	165.672	56.356	29.82
143	48_7	48	Leganga	90	dona	homegrown	1322	15.008	1.176322821	0.105	-0.978810701	4500	131.854243542435	137.424354243542	134.642066420664	136.994464944649	133.470479704797	136.887453874539	204.335793357934	197.341328413284	199.568265682657	199.761992619926	198.287822878229	198.335793357934	39.0276752767528	120.020295202952	47.1346863468635	53.4059040590406	42.6512915129151	87.3634686346863	272.30073800738	359.372693726937	291.653136531365	362.872693726937	270.669741697417	364.955719557196	134.522140221402	57.7564575645756	104.011070110701	80.5129151291513	137.547970479705	68.1236162361624	190.869003690037	48.0940959409594	122.012915129151	83.0147601476015	164.880073800738	56.309963099631	29.4778597785978
144	48_8	48	Leganga	30	dona	homegrown	1322	34.26	1.534787359	0.26	-0.585026652	1500	131.428571428571	137.089285714286	133.732142857143	136.410714285714	132.642857142857	136.214285714286	198.089285714286	189.053571428571	190.839285714286	189.875	187.446428571429	189.214285714286	37.6607142857143	115.946428571429	43.2142857142857	48.2321428571429	38.7142857142857	83.375	279.875	361.714285714286	292.535714285714	368.160714285714	279	370.553571428571	135.214285714286	57.6607142857143	99.7678571428571	77.9464285714286	144.142857142857	68.2857142857143	195.767857142857	46.8035714285714	126.464285714286	83.625	166.232142857143	56.3392857142857	29.9285714285714
145	49_1	49	Mtanana B	45	sembe	homegrown	1171	18.82	1.274619619	1.136	0.055378331	2250	131.344594594595	134.060810810811	132.452702702703	133.493243243243	131.918918918919	134.135135135135	224.412162162162	213.168918918919	209.97972972973	214	210.324324324324	210.054054054054	34.9054054054054	133.668918918919	44.9797297297297	60.25	38.0945945945946	101.452702702703	262.486486486487	370.087837837838	295.04054054054	362.79054054054	268.790540540541	381.425675675676	115.925675675676	42.4054054054054	100.418918918919	68.0202702702703	108.344594594595	54.8310810810811	171.689189189189	40.1148648648649	115.033783783784	83.1554054054054	155.682432432432	60.3445945945946	24.8648648648649
146	49_2	49	Mtanana B	45	dona	homegrown	1171	85.88	1.933892036	3.313	0.520221436	2250	131.344594594595	134.060810810811	132.452702702703	133.493243243243	131.918918918919	134.135135135135	224.412162162162	213.168918918919	209.97972972973	214	210.324324324324	210.054054054054	34.9054054054054	133.668918918919	44.9797297297297	60.25	38.0945945945946	101.452702702703	262.486486486487	370.087837837838	295.04054054054	362.79054054054	268.790540540541	381.425675675676	115.925675675676	42.4054054054054	100.418918918919	68.0202702702703	108.344594594595	54.8310810810811	171.689189189189	40.1148648648649	115.033783783784	83.1554054054054	155.682432432432	60.3445945945946	24.8648648648649
147	49_3	49	Mtanana B	30	sembe	homegrown	1171	29.1	1.463892989	0.579	-0.237321436	1500	131.646153846154	134.184615384615	132.707692307692	133.461538461538	132	134.230769230769	216.6	202.338461538462	199.061538461538	203.553846153846	199.538461538462	198.707692307692	32.9384615384615	128.584615384615	45.4307692307692	60.4	36.5230769230769	97.9692307692308	255.969230769231	359.4	288.784615384615	351.784615384615	264.015384615385	371.492307692308	116.692307692308	42.0153846153846	99.3230769230769	66.7692307692308	107.538461538462	53.9538461538462	170.969230769231	40.0307692307692	116.2	82.4769230769231	155.753846153846	60.7692307692308	24.6769230769231
148	49_4	49	Mtanana B	120	dona	homegrown	1171	1715.4	3.234365406	2.183	0.339053736	6000	131.291095890411	134.834474885845	133.116438356164	134.461187214612	132.392694063927	134.74200913242	236.27397260274	228.934931506849	225.85502283105	229.14497716895	227.942922374429	227.381278538813	31.912100456621	139.197488584475	38.2066210045662	53.3413242009132	32.2739726027397	98.50799086758	279.207762557078	390.574200913242	308.803652968036	379.695205479452	278.728310502283	392.7899543379	117.606164383562	42.3618721461187	98.0730593607306	67.9805936073059	109.2100456621	54.8139269406393	173.449771689498	39.8538812785388	115.349315068493	83.3881278538813	154.143835616438	58.9817351598174	25.0799086757991
149	49_5	49	Mtanana B	30	sembe	homegrown	1171	81.4	1.910624405	4.104	0.613207352	1500	131.646153846154	134.184615384615	132.707692307692	133.461538461538	132	134.230769230769	216.6	202.338461538462	199.061538461538	203.553846153846	199.538461538462	198.707692307692	32.9384615384615	128.584615384615	45.4307692307692	60.4	36.5230769230769	97.9692307692308	255.969230769231	359.4	288.784615384615	351.784615384615	264.015384615385	371.492307692308	116.692307692308	42.0153846153846	99.3230769230769	66.7692307692308	107.538461538462	53.9538461538462	170.969230769231	40.0307692307692	116.2	82.4769230769231	155.753846153846	60.7692307692308	24.6769230769231
150	49_6	49	Mtanana B	30	sembe	homegrown	1171	16.254	1.210960255	3.231	0.509336958	1500	131.646153846154	134.184615384615	132.707692307692	133.461538461538	132	134.230769230769	216.6	202.338461538462	199.061538461538	203.553846153846	199.538461538462	198.707692307692	32.9384615384615	128.584615384615	45.4307692307692	60.4	36.5230769230769	97.9692307692308	255.969230769231	359.4	288.784615384615	351.784615384615	264.015384615385	371.492307692308	116.692307692308	42.0153846153846	99.3230769230769	66.7692307692308	107.538461538462	53.9538461538462	170.969230769231	40.0307692307692	116.2	82.4769230769231	155.753846153846	60.7692307692308	24.6769230769231
151	5_1	5	Mlali	100	sembe	homegrown	1405	5.019	0.700617196	0.269	-0.57024772	5000	123.923283983849	128.903095558546	126.794078061911	127.294751009421	126.21130551817	128.380888290713	196.532974427995	177.791386271871	180.407806191117	180.515477792732	179.987886944818	179.985195154778	45.349932705249	148.720053835801	56.8869448183043	74.399730820996	49.9098250336474	120.522207267833	284.113055181696	390.526244952894	308.698519515478	383.053835800808	283.57200538358	396.030955585464	127.022880215343	42.8506056527591	94.9515477792732	66.5948855989233	122.181695827725	51.6904441453567	201.016150740242	50.528936742934	137.648721399731	92.2207267833109	187.92866756393	61.2705248990579	31.864064602961
152	5_2	5	Mlali	30	sembe	homegrown	1405	17.308	1.238246887	2.663	0.425371166	1500	123	128.458823529412	127.352941176471	127.058823529412	126.094117647059	128.352941176471	185.082352941176	163.435294117647	169.729411764706	168.823529411765	168.705882352941	165.129411764706	43.9294117647059	130.588235294118	56.8705882352941	78.164705882353	48.4117647058824	110.329411764706	283.694117647059	385.470588235294	317.682352941176	379.2	288.952941176471	389.776470588235	125.552941176471	44.6235294117647	94.0941176470588	64.2470588235294	125.305882352941	54.0352941176471	204.023529411765	52.5411764705882	143.658823529412	90.3411764705882	188.364705882353	63.1411764705882	33.0941176470588
153	5_3	5	Mlali	60	sembe	homegrown	1405	54.08	1.733036683	1.682	0.225825991	3000	123.094276094276	128.760942760943	126.909090909091	127.441077441077	125.861952861953	128.518518518519	184.791245791246	162.417508417508	167.037037037037	166.498316498317	165.946127946128	164.414141414141	43.3737373737374	138.734006734007	58.3434343434343	76.7575757575758	48.6397306397306	113.552188552189	280.76430976431	387.077441077441	307.060606060606	379.138047138047	281.501683501683	390.333333333333	124.828282828283	43.4242424242424	94.0572390572391	65.1245791245791	124.121212121212	52.3299663299663	202.919191919192	51.8585858585859	138.835016835017	90.3737373737374	188.727272727273	62	31.989898989899
154	5_5	5	Mlali	60	sembe	homegrown	1405	36.64	1.563955465	0.992	-0.003488328	3000	123.094276094276	128.760942760943	126.909090909091	127.441077441077	125.861952861953	128.518518518519	184.791245791246	162.417508417508	167.037037037037	166.498316498317	165.946127946128	164.414141414141	43.3737373737374	138.734006734007	58.3434343434343	76.7575757575758	48.6397306397306	113.552188552189	280.76430976431	387.077441077441	307.060606060606	379.138047138047	281.501683501683	390.333333333333	124.828282828283	43.4242424242424	94.0572390572391	65.1245791245791	124.121212121212	52.3299663299663	202.919191919192	51.8585858585859	138.835016835017	90.3737373737374	188.727272727273	62	31.989898989899
155	50_2	50	Mtanana B	30	sembe	homegrown	1171	73.38	1.865577707	3.944	0.595936906	1500	131.641791044776	134.119402985075	132.761194029851	133.477611940299	131.955223880597	134.179104477612	221.059701492537	207.567164179105	203.776119402985	208.388059701493	204.507462686567	204.089552238806	33.6716417910448	129.402985074627	46.1641791044776	60.7910447761194	37.8208955223881	98.2686567164179	257.149253731343	360.462686567164	289.567164179104	352.626865671642	265.253731343284	373.298507462687	117.597014925373	41.5373134328358	99.9402985074627	67.1044776119403	108.223880597015	53.6865671641791	171.328358208955	40	116.029850746269	82.3134328358209	156.179104477612	60.8507462686567	24.6417910447761
156	50_3	50	Mtanana B	NA	sembe	homegrown	1171	8.058	0.906227263	3.656	0.563006187	3408.36177474403	131.335403726708	134.270186335404	132.810559006211	133.891304347826	132.11801242236	134.360248447205	230.419254658385	221.040372670807	217.751552795031	222.006211180124	219.208074534162	219.363354037267	33.3167701863354	137.434782608696	41.6614906832298	56.9906832298137	35.3788819875776	101.425465838509	268.76397515528	380.732919254658	300.155279503106	372.487577639752	271.937888198758	388.273291925466	116.251552795031	42.6552795031056	99.6055900621118	68.1024844720497	108.326086956522	55.3850931677019	173.5	39.6739130434783	114.835403726708	83.111801242236	154.44099378882	59.8913043478261	24.8757763975155
157	50_4	50	Mtanana B	60	sembe	homegrown	1171	2.604	0.41564098	1.074	0.031004281	3000	131.352490421456	134.191570881226	132.670498084291	133.750957854406	132.065134099617	134.249042145594	229.218390804598	219.375478927203	216.057471264368	220.226053639847	217.126436781609	217.35632183908	33.6206896551724	137.137931034483	42.27969348659	57.6934865900383	36.0459770114943	101.942528735632	267.061302681992	378.540229885057	298.823754789272	370.475095785441	271.436781609195	387.134099616858	115.95785440613	42.5862068965517	99.5095785440613	67.536398467433	108.432950191571	55.2988505747126	173.026819923372	39.6704980842912	114.915708812261	83.3218390804598	154.727969348659	60.0804597701149	24.8620689655172
158	50_5	50	Mtanana B	20	sembe	homegrown	1171	9.36	0.971275849	0.382	-0.417936637	1000	131.787878787879	134.090909090909	132.787878787879	133.272727272727	132.090909090909	134.060606060606	215.575757575758	200.030303030303	197.363636363636	201.575757575758	198.424242424242	197	32.5151515151515	128.090909090909	46.5151515151515	61.5151515151515	36.8484848484849	96.969696969697	257.484848484848	357.878787878788	291.363636363636	350.848484848485	266.666666666667	369.818181818182	117.606060606061	40.8181818181818	99.5757575757576	66.7878787878788	108.030303030303	52.2121212121212	169.939393939394	38.7878787878788	116.090909090909	82.3939393939394	155.606060606061	61.5757575757576	24.5151515151515
159	51_2	51	Machenje	120	sembe	homegrown	1012	35.95	1.555698895	1.951	0.290257269	6000	137.675092936803	141.382156133829	139.771747211896	141.052044609665	139.674349442379	140.477323420074	238.365055762082	231.100371747212	229.744981412639	229.606691449814	232.006691449814	229.362081784387	32.6223048327137	151.780669144981	38.492936802974	56.8646840148699	35.1338289962825	104.545724907063	225.040148698885	319.608921933085	256.13531598513	314.487732342007	216.759107806691	323.14126394052	98.875092936803	42.0237918215613	73.6602230483272	62.1315985130111	68.9776951672863	49.4907063197026	177.629739776952	45.7873605947955	119.744981412639	83.6096654275093	150.773234200744	58.2765799256506	24.0669144981413
160	51_3	51	Machenje	60	sembe	homegrown	1012	378.8	2.57840997	0.808	-0.092588639	3000	138.235148514851	142.044554455446	140.074257425743	141.529702970297	140.188118811881	141.086633663366	242.477722772277	236.70297029703	235.935643564357	235.846534653465	238.836633663366	234.621287128713	30.5371287128713	147.205445544554	33.4554455445544	54.5594059405941	31.6732673267327	100.663366336634	222.326732673267	322.574257425743	253.928217821782	317.200495049505	213.35396039604	325.230198019802	99.8019801980198	41.3564356435644	71.5594059405941	60.990099009901	66.7054455445545	48.9282178217822	178.019801980198	46.6584158415842	119.581683168317	82.7450495049505	150.306930693069	58.8391089108911	24.0024752475247
161	52_1	52	Machenje	45	kiwerege	homegrown	1012	6.46	0.810232518	0.932	-0.030584088	2250	138.202586206897	142.01724137931	139.724137931034	141.366379310345	140.021551724138	141.025862068966	241.883620689655	234.931034482759	234.452586206897	234.556034482759	237.25	232.73275862069	31.3577586206897	142.668103448276	33.7025862068966	56.1077586206897	32.8275862068966	100.163793103448	216.099137931034	318.806034482759	248.913793103448	313.801724137931	206.01724137931	321.922413793103	100.323275862069	41.7025862068965	70.9181034482759	60.0818965517241	66.6293103448276	49.0172413793103	176.693965517241	47.0258620689655	119.331896551724	82.7327586206897	149.543103448276	59.0043103448276	23.9094827586207
162	53_1	53	Machenje	30	sembe	homegrown	1012	12.982	1.113341605	0.548	-0.261219442	1500	138.235294117647	142.401960784314	139.676470588235	141.529411764706	139.93137254902	141.186274509804	245.509803921569	240.264705882353	238.637254901961	240.274509803922	242.098039215686	237.529411764706	28.0588235294118	143.264705882353	30.843137254902	57.7254901960784	29.3333333333333	102.490196078431	219.588235294118	322.186274509804	252.921568627451	315.529411764706	207.264705882353	323.411764705882	99.1470588235294	40.0490196078431	69.0980392156863	59.6176470588235	66.2058823529412	47.8529411764706	179.401960784314	47.7352941176471	123.480392156863	82.4411764705882	151.196078431373	59.5490196078431	24.1274509803922
163	53_2	53	Machenje	120	sembe	homegrown	1012	95.8	1.981365509	1.913	0.28171497	6000	137.630434782609	141.304347826087	139.740579710145	140.974637681159	139.61884057971	140.392028985507	237.81884057971	230.128985507246	228.902173913043	228.738405797102	231.107246376811	228.492753623189	33.218115942029	153.326086956522	39.1876811594203	57.5579710144926	35.7876811594203	105.300724637681	226.374637681159	320.240579710145	257.647826086956	315.198550724638	217.997826086956	323.83115942029	99.3992753623188	42.0521739130435	74.2427536231884	62.3123188405797	69.5855072463768	49.4934782608696	177.692028985507	45.7927536231884	119.896376811594	83.5739130434783	150.871014492754	58.2949275362319	24.0289855072464
164	53_3	53	Machenje	1	sembe	homegrown	1012	141.3	2.150142162	1.658	0.219584526	500	138.384615384615	142.384615384615	139.384615384615	141.384615384615	140.076923076923	141.153846153846	257.769230769231	255.153846153846	252	255.846153846154	255.461538461538	251.769230769231	25.5384615384615	139	28.3846153846154	61.5384615384615	28.8461538461538	103.692307692308	223.538461538462	318	252.153846153846	310.538461538462	209.692307692308	317.769230769231	98.7692307692308	40.3846153846154	66.8461538461538	58.8461538461538	66.3846153846154	47.8461538461538	177.923076923077	48.8461538461538	125.692307692308	83.1538461538462	150.461538461538	59.6923076923077	24.2307692307692
165	54_1	54	Machenje	30	dona	homegrown	1012	6.15	0.788875116	0.277	-0.557520231	1500	138.26213592233	142.456310679612	139.708737864078	141.592233009709	139.961165048544	141.233009708738	245.077669902913	239.990291262136	238.31067961165	239.922330097087	241.699029126214	237.233009708738	28.1067961165049	143.097087378641	31.0097087378641	57.621359223301	29.368932038835	102.504854368932	219.747572815534	322.601941747573	253.26213592233	315.854368932039	207.601941747573	323.679611650485	99.252427184466	39.9805825242718	69.1456310679612	59.621359223301	66.3009708737864	47.8058252427184	179.436893203883	47.6796116504854	123.592233009709	82.4077669902913	151.21359223301	59.495145631068	24.1553398058252
166	54_2	54	Machenje	30	sembe	homegrown	1012	39.81	1.599992178	0.92	-0.036212173	1500	138.26213592233	142.456310679612	139.708737864078	141.592233009709	139.961165048544	141.233009708738	245.077669902913	239.990291262136	238.31067961165	239.922330097087	241.699029126214	237.233009708738	28.1067961165049	143.097087378641	31.0097087378641	57.621359223301	29.368932038835	102.504854368932	219.747572815534	322.601941747573	253.26213592233	315.854368932039	207.601941747573	323.679611650485	99.252427184466	39.9805825242718	69.1456310679612	59.621359223301	66.3009708737864	47.8058252427184	179.436893203883	47.6796116504854	123.592233009709	82.4077669902913	151.21359223301	59.495145631068	24.1553398058252
167	54_3	54	Machenje	60	sembe	homegrown	1012	27.002	1.431395933	0.225	-0.647817482	3000	138.1175	142.06	139.9225	141.5	140.055	141.075	240.6725	235.87	234.6375	234.62	237.4825	233.5225	30.0625	147.5325	33.545	54.9375	31.245	100.405	223.425	321.9925	253.8775	315.82	214.0575	324.2075	99.715	41.1075	71.2625	60.87	66.755	48.3925	178.585	46.3925	120.7625	82.6425	150.7725	58.7875	24.1425
168	54_4	54	Machenje	30	dona	homegrown	1012	51.76	1.713994268	3.749	0.57391544	1500	138.26213592233	142.456310679612	139.708737864078	141.592233009709	139.961165048544	141.233009708738	245.077669902913	239.990291262136	238.31067961165	239.922330097087	241.699029126214	237.233009708738	28.1067961165049	143.097087378641	31.0097087378641	57.621359223301	29.368932038835	102.504854368932	219.747572815534	322.601941747573	253.26213592233	315.854368932039	207.601941747573	323.679611650485	99.252427184466	39.9805825242718	69.1456310679612	59.621359223301	66.3009708737864	47.8058252427184	179.436893203883	47.6796116504854	123.592233009709	82.4077669902913	151.21359223301	59.495145631068	24.1553398058252
169	55_1	55	Chilanjilizi	2	kiwerege	homegrown	1271	2.136	0.329601248	0.183	-0.73754891	500	128.454545454545	132.545454545455	130.636363636364	131.818181818182	128.181818181818	131.727272727273	274.636363636364	279.363636363636	276.636363636364	280.272727272727	278.181818181818	278.181818181818	48	146.636363636364	53.5454545454545	63.8181818181818	50.2727272727273	112.909090909091	333.727272727273	381.363636363636	346.363636363636	372.090909090909	344.636363636364	383.636363636364	127.272727272727	47.6363636363636	108.727272727273	82	129.454545454545	63.1818181818182	191.818181818182	47.3636363636364	125	87.0909090909091	181.363636363636	66	30.8181818181818
170	55_2	55	Chilanjilizi	5	NA	homegrown	1271	367.94	2.565777004	0.313	-0.504455662	500	128.454545454545	132.545454545455	130.636363636364	131.818181818182	128.181818181818	131.727272727273	274.636363636364	279.363636363636	276.636363636364	280.272727272727	278.181818181818	278.181818181818	48	146.636363636364	53.5454545454545	63.8181818181818	50.2727272727273	112.909090909091	333.727272727273	381.363636363636	346.363636363636	372.090909090909	344.636363636364	383.636363636364	127.272727272727	47.6363636363636	108.727272727273	82	129.454545454545	63.1818181818182	191.818181818182	47.3636363636364	125	87.0909090909091	181.363636363636	66	30.8181818181818
171	55_3	55	Chilanjilizi	15	dona	homegrown	1271	81.02	1.908592239	0.568	-0.245651664	750	128.24	132.28	130.6	131.48	128.2	131.52	275.4	279.24	276.92	279.48	280.12	277.44	47.24	143	54.12	63.92	49.64	109.52	329.36	379.88	340.64	372.44	338.64	382.52	127.4	46.8	105.32	77.76	129	61.04	192.32	46.2	126.24	86.44	181.6	65.68	30.64
172	55_4	55	Chilanjilizi	5	sembe	homegrown	1271	13.65	1.135132651	0.546	-0.262807357	500	128.454545454545	132.545454545455	130.636363636364	131.818181818182	128.181818181818	131.727272727273	274.636363636364	279.363636363636	276.636363636364	280.272727272727	278.181818181818	278.181818181818	48	146.636363636364	53.5454545454545	63.8181818181818	50.2727272727273	112.909090909091	333.727272727273	381.363636363636	346.363636363636	372.090909090909	344.636363636364	383.636363636364	127.272727272727	47.6363636363636	108.727272727273	82	129.454545454545	63.1818181818182	191.818181818182	47.3636363636364	125	87.0909090909091	181.363636363636	66	30.8181818181818
173	56_1	56	Chilanjilizi	28	NA	homegrown	1271	6.702	0.826204423	1.081	0.033825694	1400	128.604651162791	132.395348837209	130.418604651163	131.46511627907	128.895348837209	131.651162790698	269.255813953488	271.093023255814	268.023255813953	270.325581395349	271.53488372093	269.511627906977	45.0930232558139	143.058139534884	54.1627906976744	64.3372093023256	48.1279069767442	108.767441860465	314.755813953488	376.895348837209	333.011627906977	375.418604651163	320.558139534884	383.941860465116	127.058139534884	45.6162790697674	104.313953488372	76.0697674418605	126.662790697674	58.6279069767442	193.116279069767	45.4186046511628	126.162790697674	88.6395348837209	181.56976744186	64.3023255813954	29.7209302325581
174	57_1	57	Ngomai	30	dona	homegrown	1239	119.68	2.078021581	0.496	-0.304518324	1500	131.282828282828	133.040404040404	131.888888888889	133.222222222222	131.424242424242	132.414141414141	269.969696969697	262.989898989899	265.414141414141	266.646464646465	266.949494949495	264.030303030303	35.1414141414141	147.333333333333	40.4747474747475	55.1313131313131	35.1515151515151	108.757575757576	296.020202020202	394.585858585859	322.434343434343	376.888888888889	299.232323232323	386.313131313131	130.363636363636	46.010101010101	105.757575757576	72	118.191919191919	57.5151515151515	190.646464646465	45.6363636363636	125.282828282828	85.949494949495	166.060606060606	65.6565656565657	25.6060606060606
175	57_3	57	Ngomai	90	dona	homegrown	1239	69.96	1.844849801	2.355	0.371990911	4500	131.101311084625	133.910607866508	132.487485101311	133.942789034565	131.896305125149	133.507747318236	248.61978545888	242.854588796186	242.532777115614	245.3063170441	242.412395709178	242.499404052443	35.0524433849821	145.974970202622	41.699642431466	56.6746126340882	35.4994040524434	103.00357568534	282.854588796186	385.199046483909	309.573301549464	373.3873659118	286.597139451728	380.862932061979	129.370679380215	46.2348033373063	104.042908224076	74.4576877234803	123.915375446961	56.0893921334922	189.543504171633	44.4004767580453	123.433849821216	83.6638855780691	170.230035756853	62.5244338498212	26.4088200238379
176	58_1	58	Ngomai	120	kiwerege	homegrown	1239	2.968	0.472463897	0.101	-0.995678626	6000	131.038183015142	134.140882159315	132.473996050033	134.019091507571	131.928242264648	133.756418696511	243.863726135615	238.603028308098	235.768268597762	239.37590520079	235.342330480579	237.259381171824	35.1329822251481	144.963133640553	42.2692560895326	56.8222514812377	36.2192231731403	102.747860434496	275.33969716919	379.505595786702	299.396313364055	370.437129690586	279.39763001975	380.061882817643	128.052666227781	45.5898617511521	102.360763660303	73.7781435154707	123.19289005925	55.3054641211323	190.137590520079	44.2060566161949	123.051349572087	84.1026991441738	171.271231073074	61.9473337722186	26.8400263331139
177	58_2	58	Ngomai	30	dona	homegrown	1239	354.54	2.54966524	4.216	0.624900602	1500	131.103092783505	132.907216494845	131.659793814433	132.927835051546	131.288659793814	132.257731958763	272.60824742268	267.701030927835	269.680412371134	271.268041237113	272.216494845361	268.917525773196	34.7216494845361	149.474226804124	40.2783505154639	56.4845360824742	34.5360824742268	108.969072164948	300.505154639175	393.041237113402	325.752577319588	377.061855670103	304.587628865979	384.752577319588	130.659793814433	46.0824742268041	104.474226804124	71.8556701030928	118.752577319588	57.5051546391753	190.268041237113	44.4639175257732	124.958762886598	85.8041237113402	166.79381443299	65.9690721649485	25.8865979381443
178	58_4	58	Ngomai	30	dona	homegrown	1239	9.878	0.994669022	0.617	-0.209714836	1500	131.103092783505	132.907216494845	131.659793814433	132.927835051546	131.288659793814	132.257731958763	272.60824742268	267.701030927835	269.680412371134	271.268041237113	272.216494845361	268.917525773196	34.7216494845361	149.474226804124	40.2783505154639	56.4845360824742	34.5360824742268	108.969072164948	300.505154639175	393.041237113402	325.752577319588	377.061855670103	304.587628865979	384.752577319588	130.659793814433	46.0824742268041	104.474226804124	71.8556701030928	118.752577319588	57.5051546391753	190.268041237113	44.4639175257732	124.958762886598	85.8041237113402	166.79381443299	65.9690721649485	25.8865979381443
179	59_1	59	Ngomai	NA	dona	homegrown	1239	82.94	1.918764031	4.74	0.675778342	3408.36177474403	131.407196969697	133.8125	132.63446969697	133.920454545455	132.043560606061	133.323863636364	248.63446969697	240.195075757576	242.195075757576	244.100378787879	241.431818181818	240.746212121212	36.8844696969697	144.157196969697	45.3806818181818	57.3863636363636	37.8977272727273	105.388257575758	281.545454545455	386.515151515152	310.867424242424	372.503787878788	285.051136363636	381.077651515152	129.850378787879	46.5189393939394	105.577651515152	73.7727272727273	124.246212121212	56.6022727272727	190.660984848485	45.8939393939394	125.170454545455	83.6837121212121	170.950757575758	63.2272727272727	26.2253787878788
180	59_2	59	Ngomai	NA	kiwerege	homegrown	1239	21.85	1.339451441	1.014	0.006037955	3408.36177474403	131.407196969697	133.8125	132.63446969697	133.920454545455	132.043560606061	133.323863636364	248.63446969697	240.195075757576	242.195075757576	244.100378787879	241.431818181818	240.746212121212	36.8844696969697	144.157196969697	45.3806818181818	57.3863636363636	37.8977272727273	105.388257575758	281.545454545455	386.515151515152	310.867424242424	372.503787878788	285.051136363636	381.077651515152	129.850378787879	46.5189393939394	105.577651515152	73.7727272727273	124.246212121212	56.6022727272727	190.660984848485	45.8939393939394	125.170454545455	83.6837121212121	170.950757575758	63.2272727272727	26.2253787878788
181	6_1	6	Kibaigwa	90	sembe	homegrown	1192	81	1.908485019	0.571	-0.243363892	4500	128.310989010989	132.418681318681	129.369230769231	131.205494505494	129.531868131868	131.965934065934	203.798901098901	190.407692307692	191.485714285714	191.254945054945	187.887912087912	189.338461538461	33.5230769230769	143.161538461538	39.0153846153846	55.7604395604396	35.656043956044	105.892307692308	283.54945054945	383.645054945055	312.887912087912	375.563736263736	281.162637362637	383.858241758242	114.243956043956	42.667032967033	100.281318681319	69.7538461538462	115.527472527472	54.3032967032967	170.347252747253	43.0714285714286	119.262637362637	85.4241758241758	161.18021978022	57.634065934066	25.7824175824176
182	6_2	6	Kibaigwa	90	dona	homegrown	1192	255.4	2.407220893	1.039	0.016615548	4500	128.310989010989	132.418681318681	129.369230769231	131.205494505494	129.531868131868	131.965934065934	203.798901098901	190.407692307692	191.485714285714	191.254945054945	187.887912087912	189.338461538461	33.5230769230769	143.161538461538	39.0153846153846	55.7604395604396	35.656043956044	105.892307692308	283.54945054945	383.645054945055	312.887912087912	375.563736263736	281.162637362637	383.858241758242	114.243956043956	42.667032967033	100.281318681319	69.7538461538462	115.527472527472	54.3032967032967	170.347252747253	43.0714285714286	119.262637362637	85.4241758241758	161.18021978022	57.634065934066	25.7824175824176
183	6_3	6	Kibaigwa	100	dona	homegrown	1192	56.76	1.754042387	1.02	0.008600172	5000	128.008159564823	132.11060743427	129.116047144152	130.897552130553	129.263825929284	131.660018132366	202.814143245694	189.214868540345	190.347234814143	190.218495013599	187.002719854941	188.368087035358	33.8912058023572	142.055303717135	39.7352674524025	56.1532184950136	36.2230281051677	105.725294650952	283.973708068903	383.254759746147	313.773345421577	375.715321849501	281.637352674524	383.614687216682	114.720761559384	42.9691749773345	100.196736174071	69.8359020852221	115.605621033545	54.4088848594742	170.755213055304	43.1269265639166	119.308250226655	85.3708068902992	161.381686310063	57.4904805077063	25.9029918404352
184	6_4	6	Kibaigwa	180	sembe	homegrown	1192	34.92	1.543074235	0.708	-0.149966742	9000	128.458923512748	132.564998426188	129.722379603399	131.601196096947	129.896443185395	132.280768020145	204.165250236072	190.463644948064	190.780295876613	191.7900535096	188.221277935159	190.319483789739	35.7928863707901	136.94302801385	42.5480012590494	56.9811142587347	38.0232924142272	104.339943342776	281.951841359774	385.299024236701	315.068618193264	378.117721120554	280.309726156752	386.832546427447	117.883852691218	43.3818067359144	99.0834120239219	70.2124645892351	115.554926030847	54.5322631413283	174.632357570035	44.1891721750079	120.360717658168	86.4252439408247	163.70821529745	58.140069247718	26.1983002832861
185	6_5	6	Kibaigwa	120	sembe	homegrown	1192	89.84	1.953469743	0.161	-0.793174124	6000	127.945787067276	132.200522534291	129.22077073808	131.039190071848	129.335728282169	131.7759634226	201.721750489876	187.729588504246	188.807315480078	189.05682560418	185.954931417374	187.32331809275	34.2619203135206	139.203788373612	40.6146309601568	56.3167864141084	36.6290006531679	105.325277596342	283.84062704115	383.409536250817	314.23971260614	376.830829523188	281.595689092097	384.937949052907	116.015022860875	43.3879817112998	100.071195297191	69.9033311561071	116.126714565643	54.6864794252123	172.093403004572	43.3076420640105	119.333768778576	85.5623775310255	162.097322011757	57.3500979751796	26.0431090790333
186	60_1	60	Manyata	120	sembe	homegrown	1165	1.102	0.042181595	2.148	0.332034277	6000	132.023592085236	135	133.465753424658	134.954337899543	133.168949771689	134.637747336377	243.562404870624	239.600456621004	235.87595129376	240.496194824962	235.799847792998	238.968797564688	37.134703196347	138.724505327245	44.2960426179604	56.2100456621005	39.0646879756469	100.739726027397	272.446727549467	378.510654490107	298.481735159817	367.160578386606	269.846270928463	379.817351598174	125.963470319635	46.2275494672755	102.824200913242	73.2838660578387	120.685692541857	55.5570776255708	184.654490106545	45.3325722983257	123.258751902587	84.2100456621004	167.499238964992	61.224505327245	26.0395738203957
187	60_2	60	Manyata	420	kiwerege	homegrown	1165	8.798	0.944383958	2.279	0.357744325	10000	130.905030800821	134.584445585216	132.670431211499	134.175308008214	132.149127310062	134.253593429158	232.600616016427	225.03978439425	223.272073921971	226.405287474333	222.932751540041	223.750256673511	35.685318275154	138.419147843943	44.0218172484599	56.0772587268994	37.5477412731006	101.532340862423	270.159907597536	377.816221765914	297.363449691992	368.380133470226	270.694558521561	381.71432238193	124.193788501027	45.0482546201231	101.275667351129	72.2623203285421	119.31955852156	55.0539014373716	184.753593429159	45.1475872689938	122.295944558522	84.3562628336756	167.394250513347	60.3919404517453	26.6024127310062
188	60_3	60	Manyata	49	sembe	homegrown	1165	0.902	-0.044793462	0.556	-0.254925208	2450	133.873786407767	135.966019417476	134.791262135922	136.655339805825	134.281553398058	135.902912621359	253.611650485437	255.805825242718	247.956310679612	252.859223300971	248.665048543689	254.587378640777	35.9660194174757	145.47572815534	38.6456310679612	56.8834951456311	35.373786407767	103.815533980583	275.21359223301	379.349514563107	300.694174757282	362.359223300971	270.349514563107	373.68932038835	125.009708737864	47.868932038835	99.6893203883495	71.8640776699029	114.47572815534	55.5097087378641	182.242718446602	41.8446601941748	121.334951456311	84.247572815534	162.155339805825	62.5339805825243	24.5970873786408
189	61_1	61	Manyata	120	sembe	homegrown	1185	8.38	0.923244019	0.994	-0.002613616	6000	132.260568793236	135.084550345888	133.709454265949	135.146041506533	133.328209069946	134.737893927748	245.754035357417	242.28285933897	238.043043812452	243.033051498847	238.338970023059	241.455803228286	37.0568793235972	139.573405073021	43.707148347425	55.7240584166026	38.4919292851652	100.500384319754	271.63335895465	379.976940814758	297.887778631822	366.732513451191	268.966948501153	380.036126056879	125.358954650269	45.945426594927	102.463489623367	72.8739431206764	119.421214450423	55.4642582628747	184.658724058417	44.4665641813989	123.114527286703	84.0930053804766	166.729438893159	61.5833973866257	25.7694081475788
190	61_2	61	Manyata	60	sembe	homegrown	1185	9.888	0.995108458	0.104	-0.982966661	3000	133.432624113475	135.36170212766	134.503546099291	135.886524822695	133.86524822695	135.156028368794	255.36170212766	258.269503546099	249.858156028369	255.627659574468	251.709219858156	257.028368794326	36.2730496453901	145.063829787234	38.9148936170213	57.0283687943262	35.8049645390071	104.13475177305	272.677304964539	379.581560283688	299.485815602837	361.542553191489	268.797872340426	374.372340425532	123.882978723404	47.1170212765957	100.287234042553	71.5709219858156	114.471631205674	55.0780141843972	183.358156028369	41.5354609929078	122.468085106383	83.7836879432624	162.59219858156	62.8936170212766	24.7553191489362
191	61_3	61	Manyata	60	sembe	homegrown	1185	64.34	1.808481057	1.037	0.015778756	3000	133.432624113475	135.36170212766	134.503546099291	135.886524822695	133.86524822695	135.156028368794	255.36170212766	258.269503546099	249.858156028369	255.627659574468	251.709219858156	257.028368794326	36.2730496453901	145.063829787234	38.9148936170213	57.0283687943262	35.8049645390071	104.13475177305	272.677304964539	379.581560283688	299.485815602837	361.542553191489	268.797872340426	374.372340425532	123.882978723404	47.1170212765957	100.287234042553	71.5709219858156	114.471631205674	55.0780141843972	183.358156028369	41.5354609929078	122.468085106383	83.7836879432624	162.59219858156	62.8936170212766	24.7553191489362
192	62_1	62	Manyata	120	sembe	homegrown	1185	27.77	1.44357588	0.015	-1.823908741	6000	132.195852534562	135.067588325653	133.647465437788	135.099846390169	133.286482334869	134.717357910906	245.143625192012	241.557603686636	237.44777265745	242.344086021505	237.675883256528	240.798003072197	37.0568356374808	139.277265745008	43.8786482334869	55.8678955453149	38.6405529953917	100.606758832565	272.091397849462	379.697388632873	298.235023041475	367.010752688172	269.410906298003	380.060675883257	125.47465437788	46.0138248847926	102.576036866359	73.0038402457757	119.729646697389	55.5038402457757	184.559139784946	44.6674347158218	123.101382488479	84.1190476190476	166.859447004608	61.5238095238095	25.826420890937
193	62_2	62	Manyata	180	kiwerege	homegrown	1185	38.022	1.580034958	0.111	-0.954677021	9000	131.187240829346	134.683891547049	132.927272727273	134.412121212121	132.368102073365	134.340669856459	236.990749601276	230.220733652312	228.08389154705	231.355661881977	227.919936204147	228.888676236044	35.7741626794258	138.74322169059	43.9081339712918	55.7365231259968	37.6411483253589	100.847527910686	268.562679425838	378.512599681021	295.927591706539	368.097926634769	268.530462519936	381.690909090909	124.357575757576	45.0934609250399	101.234768740032	72.327591706539	118.845614035088	54.9955342902711	184.571291866029	45.2022328548645	122.107814992025	84.1208931419458	166.633492822967	60.8181818181818	26.2867623604466
194	63_1	63	Kiteto	180	sembe	homegrown	1238	40.04	1.602494069	0.519	-0.284832642	9000	122.52228537242	125.335925815136	123.809153454981	124.997307807359	123.720011965301	125.308405623691	201.180676039486	176.314687406521	185.698175291654	184.778342805863	189.809751720012	180.727789410709	40.670056835178	149.130720909363	51.0553395154051	76.4582710140593	43.5764283577623	114.774454083159	312.527669757703	415.991026024529	356.739455578821	406.327550104697	312.344600658091	414.109781633263	136.330840562369	43.1274304516901	94.2919533353276	65.9317977864194	116.760394854921	59.9326951839665	233.183368232127	37.2817828297936	137.292252467843	111.188752617409	190.719413700269	61.0601256356566	39.1064911755908
195	63_2	63	Kiteto	20	sembe	homegrown	1238	7.788	0.891425943	1.848	0.266701967	1000	122.232558139535	122.209302325581	122.953488372093	122.209302325581	122.953488372093	122.372093023256	226.860465116279	200.767441860465	211.186046511628	211.651162790698	217.860465116279	205.860465116279	48.3023255813954	152.441860465116	57.7441860465116	80.7441860465116	51.8837209302326	114.232558139535	283.279069767442	425.186046511628	345.139534883721	398.255813953488	287.976744186047	422.906976744186	137	42.2790697674419	88.1860465116279	61.0697674418605	114.906976744186	57.4186046511628	224.674418604651	39.4651162790698	143.116279069767	116.093023255814	178.209302325581	60.5813953488372	40.1860465116279
196	63_3	63	Kiteto	60	sembe	homegrown	1238	14.244	1.153631965	1.031	0.013258665	3000	122.123376623377	123.357142857143	123.071428571429	123.425324675325	123.12987012987	123.542207792208	222.73051948052	195.597402597403	204.308441558442	205.87987012987	210.814935064935	201.224025974026	49.2824675324675	158.792207792208	56.8181818181818	83.2532467532468	50.6525974025974	121.652597402597	294.652597402597	413.633116883117	348.694805194805	394.136363636364	297.068181818182	412.798701298701	136.048701298701	42.1883116883117	91.4642857142857	61.1785714285714	114.564935064935	59.2954545454545	229.386363636364	39.6818181818182	139.168831168831	117.061688311688	185.025974025974	61.4902597402597	39.1493506493507
197	63_4	63	Kiteto	60	sembe	homegrown	1238	11.344	1.054766218	3.797	0.579440597	3000	122.123376623377	123.357142857143	123.071428571429	123.425324675325	123.12987012987	123.542207792208	222.73051948052	195.597402597403	204.308441558442	205.87987012987	210.814935064935	201.224025974026	49.2824675324675	158.792207792208	56.8181818181818	83.2532467532468	50.6525974025974	121.652597402597	294.652597402597	413.633116883117	348.694805194805	394.136363636364	297.068181818182	412.798701298701	136.048701298701	42.1883116883117	91.4642857142857	61.1785714285714	114.564935064935	59.2954545454545	229.386363636364	39.6818181818182	139.168831168831	117.061688311688	185.025974025974	61.4902597402597	39.1493506493507
198	63_6	63	Kiteto	90	dona	homegrown	1238	83.26	1.920436407	1.476	0.169086357	4500	122.465425531915	124.11835106383	123.4375	124.126329787234	123.417553191489	124.244680851064	212.839095744681	187.410904255319	195.134308510638	195.650265957447	201.160904255319	191.922872340425	46.6742021276596	155.44414893617	56.3869680851064	83.844414893617	48.6635638297872	120.746010638298	307.660904255319	416.609042553191	356.696808510638	401.847074468085	308.869680851064	414.76329787234	136.490691489362	42.2606382978723	91.7925531914894	62.7167553191489	114.845744680851	59.4853723404255	229.710106382979	38.1595744680851	138.811170212766	114.906914893617	186.279255319149	60.7686170212766	39.2273936170213
199	63_7	63	Kiteto	NA	kiwerege	homegrown	1238	87.6	1.942504106	1.406	0.147985321	3408.36177474403	122.309582309582	123.616707616708	123.223587223587	123.658476658477	123.240786240786	123.783783783784	219.963144963145	193.658476658477	202.019656019656	203.540540540541	208.476658476658	199.093366093366	48.980343980344	157.560196560197	56.8206388206388	83.7444717444717	50.2432432432433	121.847665847666	298.203931203931	414.65601965602	350.425061425061	395.847665847666	300.388206388206	412.886977886978	136.351351351351	42.2383292383292	91.2678132678133	61.5380835380835	114.329238329238	59.1007371007371	229.842751842752	39.1203931203931	139.326781326781	116.427518427518	185.670761670762	61.1990171990172	39.036855036855
200	63_8	63	Kiteto	60	dona	homegrown	1238	2.558	0.40790054	2.627	0.419460073	3000	122.123376623377	123.357142857143	123.071428571429	123.425324675325	123.12987012987	123.542207792208	222.73051948052	195.597402597403	204.308441558442	205.87987012987	210.814935064935	201.224025974026	49.2824675324675	158.792207792208	56.8181818181818	83.2532467532468	50.6525974025974	121.652597402597	294.652597402597	413.633116883117	348.694805194805	394.136363636364	297.068181818182	412.798701298701	136.048701298701	42.1883116883117	91.4642857142857	61.1785714285714	114.564935064935	59.2954545454545	229.386363636364	39.6818181818182	139.168831168831	117.061688311688	185.025974025974	61.4902597402597	39.1493506493507
201	64_1	64	Kiteto	30	sembe	homegrown	1238	9.158	0.961800639	3.13	0.495544338	1500	122.373626373626	122.846153846154	123.10989010989	122.846153846154	123.21978021978	123.098901098901	229.450549450549	201.582417582418	211.32967032967	213.527472527473	218.406593406593	207.703296703297	49.5494505494506	160.175824175824	58.1098901098901	81.4835164835165	52.5054945054945	117.945054945055	286.351648351648	420.32967032967	346.703296703297	397.131868131868	288.791208791209	419.967032967033	136.384615384615	41.6703296703297	89.3736263736264	61.4065934065934	114.494505494505	57.6373626373626	227.043956043956	39.9340659340659	140.549450549451	117.054945054945	180.241758241758	61.043956043956	39.5934065934066
202	64_2	64	Kiteto	23	sembe	homegrown	1238	102.54	2.010893313	1.106	0.043755127	1150	122.254545454545	122.472727272727	123.127272727273	122.490909090909	123.036363636364	122.672727272727	227.345454545455	200.945454545455	211.054545454545	212	218.090909090909	206.545454545455	48.4363636363636	156.072727272727	57.8909090909091	81.0545454545454	51.4363636363636	115.563636363636	284.090909090909	424.072727272727	346.018181818182	398.145454545455	288.036363636364	422.109090909091	137.018181818182	42.1272727272727	89.0181818181818	61.1454545454545	114.981818181818	57.9090909090909	225.654545454545	39.8545454545455	141.963636363636	116.490909090909	179.236363636364	60.7090909090909	40.1454545454545
203	64_3	64	Kiteto	2	sembe	homegrown	1238	23.63	1.373463722	1.827	0.261738547	500	122	121.307692307692	122.923076923077	121.846153846154	122.461538461538	121.692307692308	223.538461538462	200.692307692308	211.307692307692	209.846153846154	218.307692307692	205.153846153846	43.9230769230769	137.153846153846	56.2307692307692	76	50	106.076923076923	276.769230769231	437.692307692308	346.615384615385	406.153846153846	284	431.461538461538	137.615384615385	42.6153846153846	88.2307692307692	61.6153846153846	114.692307692308	58.1538461538462	219.538461538462	38.1538461538462	144.615384615385	113.615384615385	177.923076923077	60	40.6923076923077
204	64_4	64	Kiteto	5	sembe	homegrown	1238	315.86	2.499494631	1.31	0.117271296	500	122	121.307692307692	122.923076923077	121.846153846154	122.461538461538	121.692307692308	223.538461538462	200.692307692308	211.307692307692	209.846153846154	218.307692307692	205.153846153846	43.9230769230769	137.153846153846	56.2307692307692	76	50	106.076923076923	276.769230769231	437.692307692308	346.615384615385	406.153846153846	284	431.461538461538	137.615384615385	42.6153846153846	88.2307692307692	61.6153846153846	114.692307692308	58.1538461538462	219.538461538462	38.1538461538462	144.615384615385	113.615384615385	177.923076923077	60	40.6923076923077
205	64_5	64	Kiteto	10	sembe	homegrown	1238	12.512	1.097326736	4.131	0.616055195	500	122	121.307692307692	122.923076923077	121.846153846154	122.461538461538	121.692307692308	223.538461538462	200.692307692308	211.307692307692	209.846153846154	218.307692307692	205.153846153846	43.9230769230769	137.153846153846	56.2307692307692	76	50	106.076923076923	276.769230769231	437.692307692308	346.615384615385	406.153846153846	284	431.461538461538	137.615384615385	42.6153846153846	88.2307692307692	61.6153846153846	114.692307692308	58.1538461538462	219.538461538462	38.1538461538462	144.615384615385	113.615384615385	177.923076923077	60	40.6923076923077
206	65_1	65	Lenjulu	60	sembe	homegrown	1337	139.42	2.144325078	0.572	-0.242603971	3000	123.945799457995	126.750677506775	125.70189701897	126.262872628726	125.620596205962	126.609756097561	199.972899728997	187.859078590786	188.265582655827	188.352303523035	189.460704607046	185.655826558266	35.2086720867209	141.032520325203	44.9837398373984	62.6775067750678	36.9105691056911	104.124661246612	320.493224932249	408.953929539295	364.723577235772	413.054200542005	316.840108401084	411.514905149051	132.582655826558	46.9620596205962	99.4769647696477	68.5880758807588	127.341463414634	58.609756097561	216.647696476965	46.2628726287263	129.493224932249	92.4634146341463	184.89972899729	59.1273712737127	32.2872628726287
207	65_2	65	Lenjulu	10	sembe	homegrown	1337	111.58	2.047586357	1.084	0.035029282	500	124.090909090909	126.454545454545	125.818181818182	125.727272727273	126.090909090909	126.181818181818	196.818181818182	188.818181818182	185	186	185.727272727273	183.545454545455	31.3636363636364	139.727272727273	45.4545454545455	60.9090909090909	38.4545454545455	108	316.181818181818	396.545454545455	363.818181818182	400	306.818181818182	395	129.181818181818	44.7272727272727	94	65.7272727272727	124	57.5454545454545	199.454545454545	46	128.727272727273	89.4545454545455	176.545454545455	56.7272727272727	32.5454545454545
208	66_1	66	Lenjulu	60	sembe	homegrown	1337	4097.2	3.612487164	1.187	0.074450719	3000	123.964864864865	126.745945945946	125.702702702703	126.254054054054	125.645945945946	126.608108108108	199.82972972973	187.662162162162	188.059459459459	188.148648648649	189.256756756757	185.427027027027	35.1216216216216	140.991891891892	44.945945945946	62.5648648648649	36.8972972972973	104.186486486486	320.337837837838	408.737837837838	364.754054054054	412.716216216216	316.737837837838	411.321621621622	132.545945945946	47.0081081081081	99.4513513513513	68.5783783783784	127.3	58.6297297297297	216.375675675676	46.4054054054054	129.462162162162	92.5108108108108	184.764864864865	59.2108108108108	32.2513513513513
209	66_2	66	Lenjulu	60	sembe	homegrown	1337	244.04	2.387461016	2.208	0.343999069	3000	123.964864864865	126.745945945946	125.702702702703	126.254054054054	125.645945945946	126.608108108108	199.82972972973	187.662162162162	188.059459459459	188.148648648649	189.256756756757	185.427027027027	35.1216216216216	140.991891891892	44.945945945946	62.5648648648649	36.8972972972973	104.186486486486	320.337837837838	408.737837837838	364.754054054054	412.716216216216	316.737837837838	411.321621621622	132.545945945946	47.0081081081081	99.4513513513513	68.5783783783784	127.3	58.6297297297297	216.375675675676	46.4054054054054	129.462162162162	92.5108108108108	184.764864864865	59.2108108108108	32.2513513513513
210	66_3	66	Lenjulu	30	dona	homegrown	1337	165.02	2.217536583	1.286	0.109240969	1500	123.979591836735	126.785714285714	125.622448979592	126.244897959184	125.69387755102	126.581632653061	201.15306122449	189.275510204082	186.84693877551	187.520408163265	189.091836734694	185.204081632653	35.4387755102041	137.551020408163	45.2755102040816	61.1938775510204	38.3061224489796	109.418367346939	319.071428571429	401.336734693878	363.602040816327	410.34693877551	314.040816326531	403.285714285714	132.15306122449	48.3877551020408	96.5612244897959	68	124.479591836735	60.030612244898	213.357142857143	46.9285714285714	128.816326530612	91.1938775510204	183.091836734694	59.4795918367347	32.2755102040816
211	66_4	66	Lenjulu	60	sembe	homegrown	1337	4615.2	3.664190526	0.921	-0.03574037	3000	123.964864864865	126.745945945946	125.702702702703	126.254054054054	125.645945945946	126.608108108108	199.82972972973	187.662162162162	188.059459459459	188.148648648649	189.256756756757	185.427027027027	35.1216216216216	140.991891891892	44.945945945946	62.5648648648649	36.8972972972973	104.186486486486	320.337837837838	408.737837837838	364.754054054054	412.716216216216	316.737837837838	411.321621621622	132.545945945946	47.0081081081081	99.4513513513513	68.5783783783784	127.3	58.6297297297297	216.375675675676	46.4054054054054	129.462162162162	92.5108108108108	184.764864864865	59.2108108108108	32.2513513513513
212	66_5	66	Lenjulu	240	sembe	homegrown	1337	281.34	2.449231483	1.322	0.121231455	10000	124.868318756074	127.842079689018	126.406705539359	127.118561710398	126.377308066084	127.61443148688	204.557337220602	187.791788143829	190.333333333333	191.010204081633	191.111273080661	188.431000971817	36.3974732750245	136.333090379009	48.5242954324588	65.9086491739556	40.0733722060254	103.854470359572	307.011418853255	409.641642371235	351.729105928085	408.439504373177	308.256073858114	413.77915451895	131.497813411079	45.1158892128281	101.892128279883	71.2859572400389	127.830903790088	56.2650631681243	215.554907677358	44.2589893100099	132.102283770651	94.224246841594	188.580417881438	60.0172497570457	32.9732750242953
213	66_6	66	Lenjulu	30	sembe	homegrown	1337	75.96	1.880584956	2.836	0.452706227	1500	123.979591836735	126.785714285714	125.622448979592	126.244897959184	125.69387755102	126.581632653061	201.15306122449	189.275510204082	186.84693877551	187.520408163265	189.091836734694	185.204081632653	35.4387755102041	137.551020408163	45.2755102040816	61.1938775510204	38.3061224489796	109.418367346939	319.071428571429	401.336734693878	363.602040816327	410.34693877551	314.040816326531	403.285714285714	132.15306122449	48.3877551020408	96.5612244897959	68	124.479591836735	60.030612244898	213.357142857143	46.9285714285714	128.816326530612	91.1938775510204	183.091836734694	59.4795918367347	32.2755102040816
214	67_1	67	Lenjulu	25	sembe	homegrown	1337	191.34	2.28180577	1.361	0.133858125	1250	123.367647058824	126.955882352941	125.558823529412	126.367647058824	125.117647058824	126.764705882353	200.941176470588	191.029411764706	188.897058823529	188.941176470588	191.573529411765	187.367647058824	35.5588235294118	141.205882352941	45.2352941176471	62.1029411764706	38.6470588235294	112.455882352941	319.455882352941	403.838235294118	367.970588235294	413	312.661764705882	404.544117647059	133.441176470588	48.0588235294118	96.8529411764706	68.5735294117647	123.955882352941	59.75	215.25	45.7205882352941	131.602941176471	91.0147058823529	184.705882352941	59.75	32.0882352941176
215	68_1	68	Lenjulu	30	sembe	homegrown	1337	24.016	1.380500675	1.976	0.29578694	1500	123.708333333333	126.802083333333	125.625	126.25	125.46875	126.625	200.833333333333	189.572916666667	187.333333333333	187.760416666667	189.9375	185.6875	34.5104166666667	139.270833333333	44.46875	60.46875	37.4375	109.416666666667	319.3125	401.989583333333	365.5	410.916666666667	313.34375	403.6875	132.708333333333	47.8645833333333	96.5520833333333	68.34375	124.260416666667	59.375	214.083333333333	46.9479166666667	129.5	91.4270833333333	183.979166666667	59.9166666666667	32.09375
216	68_2	68	Lenjulu	60	sembe	homegrown	1337	16.31	1.212453961	0.775	-0.110698297	3000	123.846774193548	126.666666666667	125.674731182796	126.220430107527	125.516129032258	126.586021505376	198.868279569892	187.279569892473	187.940860215054	187.798387096774	189.252688172043	185.14247311828	34.8575268817204	141.610215053763	44.7177419354839	62.486559139785	36.6747311827957	104.771505376344	321.013440860215	410.153225806452	367.736559139785	414.709677419355	316.873655913979	412.516129032258	133.110215053763	46.8978494623656	99.4758064516129	68.986559139785	127.287634408602	58.758064516129	217.658602150538	46.0940860215054	130.381720430107	92.9301075268817	185.120967741935	59.4623655913978	32.3467741935484
217	68_3	68	Lenjulu	45	sembe	homegrown	1337	38.404	1.584376461	0.332	-0.478861916	2250	123.800970873786	126.78640776699	125.723300970874	126.281553398058	125.470873786408	126.684466019417	200.359223300971	189.339805825243	188.21359223301	188.597087378641	190.067961165049	186.271844660194	34.995145631068	138.47572815534	44.3106796116505	60.6893203883495	36.7233009708738	105.140776699029	319.645631067961	404.601941747573	365.674757281553	411.432038834951	314.92718446602	406.582524271845	132.805825242718	47.6359223300971	98.1990291262136	68.5339805825243	125.742718446602	59.5339805825243	217.067961165049	46.9271844660194	129.529126213592	92.5970873786408	185.014563106796	59.7087378640777	32.495145631068
218	68_4	68	Lenjulu	60	sembe	homegrown	1337	4.334	0.636888907	0.974	-0.011441043	3000	123.846774193548	126.666666666667	125.674731182796	126.220430107527	125.516129032258	126.586021505376	198.868279569892	187.279569892473	187.940860215054	187.798387096774	189.252688172043	185.14247311828	34.8575268817204	141.610215053763	44.7177419354839	62.486559139785	36.6747311827957	104.771505376344	321.013440860215	410.153225806452	367.736559139785	414.709677419355	316.873655913979	412.516129032258	133.110215053763	46.8978494623656	99.4758064516129	68.986559139785	127.287634408602	58.758064516129	217.658602150538	46.0940860215054	130.381720430107	92.9301075268817	185.120967741935	59.4623655913978	32.3467741935484
219	69_1	69	Makawa	120	sembe	homegrown	1305	30.12	1.478854968	1.605	0.205475037	6000	125.655	130.064375	128.2475	129.365625	127.334375	129.991875	234.029375	237.996875	233.125	238.171875	236.4325	237.965	33.318125	148.57	38.246875	56.8475	34.106875	99.625	319.680625	390.463125	340.8475	386.518125	326.74	393.78	128.9775	46.259375	98.13625	74.576875	123.905	55.900625	185.083125	38.01875	122.93875	89.290625	170.2975	59.88125	29.393125
220	7_1	7	Kibaigwa	120	sembe	homegrown	1192	11.064	1.043912167	0.553	-0.257274869	6000	127.985006518905	132.155801825293	129.178617992177	130.986962190352	129.361147327249	131.72555410691	201.587353324641	187.447196870926	188.597131681877	188.917209908735	185.657105606258	187.119947848761	34.3415906127771	138.456975228162	40.6297262059974	56.387222946545	36.7907431551499	105.149934810952	284.984354628422	385.265319426336	315.737940026076	377.720990873533	282.827249022164	386.132985658409	116.138200782269	43.3337679269883	100.154498044329	69.9074315514993	116.296610169492	54.7079530638853	172.478487614081	43.1584093872229	119.530638852673	85.6375488917862	162.232073011734	57.4661016949153	26.03259452412
221	7_2	7	Kibaigwa	60	sembe	homegrown	1192	37.14	1.569841899	0.208	-0.681936665	3000	128.968824940048	132.932853717026	129.724220623501	131.616306954436	130.071942446043	132.489208633094	205.390887290168	194.285371702638	195.270983213429	195.230215827338	191.1103117506	193.26139088729	33.1390887290168	146.505995203837	36.4124700239808	54.8297362110312	34.7122302158273	108.285371702638	284.314148681055	386.441247002398	313.127098321343	376.836930455636	282.10551558753	386.697841726619	112.911270983213	41.4892086330935	101.244604316547	69.4172661870504	115.89928057554	53.589928057554	170.676258992806	43.3669064748201	119.829736211031	86.0983213429257	160.352517985612	58.6570743405276	25.7458033573141
222	7_3	7	Kibaigwa	10	dona	homegrown	1192	16.311	1.212480588	0.207	-0.684029655	500	127.777777777778	133.111111111111	128.555555555556	131.444444444444	128.888888888889	133	199.111111111111	202.222222222222	201.666666666667	204.222222222222	198	202	40.1111111111111	152.444444444444	49.3333333333333	61	47	103.222222222222	273.555555555556	380.444444444444	321.666666666667	390.666666666667	271.111111111111	390.444444444444	108	41.8888888888889	101.333333333333	67	112.444444444444	53	176.444444444444	50.2222222222222	124.666666666667	88	162	61.3333333333333	25.4444444444444
223	70_1	70	Makawa	180	sembe	homegrown	1305	13.612	1.13392194	0.162	-0.790484985	9000	125.936018280491	130.077977720651	128.297914881462	129.398743216224	127.560411311054	129.943444730077	230.219937160811	232.294201656669	227.321336760925	232.297343616109	229.312196515281	232.053984575835	33.3450442730647	147.66009711511	39.3216223936021	58.731790916881	34.4895744073124	101.5284204513	316.607826335333	393.031133961725	338.854041702371	388.768637532134	322.627820622679	395.920594115967	131.602399314481	46.8806055412739	98.0222793487574	74.301342473579	125.26106826621	56.1562410739788	188.61439588689	37.6829477292202	123.588117680663	89.624678663239	172.587832047986	60.1268209083119	29.8700371322479
224	70_2	70	Makawa	60	sembe	homegrown	1305	8.728	0.940914738	0.028	-1.552841969	3000	125.901554404145	130.694300518135	128.645077720207	129.813471502591	127.621761658031	130.756476683938	239.725388601036	245.886010362694	239.974093264249	245.028497409326	243.593264248705	244.860103626943	32.5155440414508	155.800518134715	34.2124352331606	53.2176165803109	32.7875647668394	97.9430051813472	319.186528497409	386.826424870466	338.935233160622	387.40932642487	326.624352331606	395.481865284974	123.79274611399	44.4896373056995	96.9585492227979	74.1347150259067	118.647668393782	55.3963730569948	180.613989637306	39.7927461139896	120.629533678756	89.0414507772021	168.40932642487	60.880829015544	27.8678756476684
225	70_3	70	Makawa	NA	sembe	homegrown	1305	148.44	2.171550946	0.295	-0.530177984	3408.36177474403	125.856581532416	130.601178781925	128.581532416503	129.7721021611	127.595284872299	130.638506876228	238.746561886051	244.809430255403	238.990176817289	244.310412573674	242.62278978389	244.031434184676	32.2121807465619	154.220039292731	34.2730844793713	53.6365422396857	32.3163064833006	97.2495088408644	320.489194499018	387	339.418467583497	386.365422396857	327.809430255403	393.878192534381	124.992141453831	44.909626719057	97.3752455795678	74.0235756385069	119.774066797642	55.6974459724951	181.398821218075	39.2416502946955	121.216110019646	89.2161100196464	168.652259332024	60.5500982318271	28.2102161100197
226	70_4	70	Makawa	60	sembe	homegrown	1305	22.868	1.359228184	1.075	0.031408464	3000	125.901554404145	130.694300518135	128.645077720207	129.813471502591	127.621761658031	130.756476683938	239.725388601036	245.886010362694	239.974093264249	245.028497409326	243.593264248705	244.860103626943	32.5155440414508	155.800518134715	34.2124352331606	53.2176165803109	32.7875647668394	97.9430051813472	319.186528497409	386.826424870466	338.935233160622	387.40932642487	326.624352331606	395.481865284974	123.79274611399	44.4896373056995	96.9585492227979	74.1347150259067	118.647668393782	55.3963730569948	180.613989637306	39.7927461139896	120.629533678756	89.0414507772021	168.40932642487	60.880829015544	27.8678756476684
227	70_5	70	Makawa	90	sembe	homegrown	1305	2.936	0.467756051	0.578	-0.238072162	4500	125.751955307263	130.315083798883	128.420111731844	129.55530726257	127.48156424581	130.28938547486	236.99217877095	242.756424581006	237.618994413408	242.872625698324	241.1843575419	242.622346368715	32.5776536312849	153.76312849162	35.9106145251397	55.472625698324	32.5709497206704	99.2	322.461452513966	389.183240223464	342.253631284916	386.102793296089	329.422346368715	392.951955307263	127.482681564246	46.127374301676	98.3061452513967	74.7206703910614	122.286033519553	56.527374301676	183.250279329609	38.6335195530726	122.184357541899	89.5329608938547	169.387709497207	60.263687150838	29.0268156424581
228	71_1	71	Makawa	120	dona	homegrown	1305	407.18	2.609786438	0.828	-0.081969663	6000	126.033163265306	130.456632653061	128.58737244898	129.706632653061	127.667091836735	130.320790816327	236.721301020408	240.617984693878	236.182397959184	241.181760204082	239.591198979592	240.710459183674	33.1071428571429	149.844387755102	37.3169642857143	56.2646683673469	33.4317602040816	99.6919642857143	322.179209183674	390.910076530612	342.353316326531	387.016581632653	328.944515306122	393.746173469388	129.445790816327	46.5733418367347	98.765306122449	74.9241071428572	124.251275510204	56.4496173469388	184.793367346939	38.1772959183673	122.714285714286	89.0408163265306	169.799744897959	59.9744897959184	29.28125
229	71_2	71	Makawa	120	sembe	homegrown	1305	54.2	1.733999287	0.18	-0.744727495	6000	126.033163265306	130.456632653061	128.58737244898	129.706632653061	127.667091836735	130.320790816327	236.721301020408	240.617984693878	236.182397959184	241.181760204082	239.591198979592	240.710459183674	33.1071428571429	149.844387755102	37.3169642857143	56.2646683673469	33.4317602040816	99.6919642857143	322.179209183674	390.910076530612	342.353316326531	387.016581632653	328.944515306122	393.746173469388	129.445790816327	46.5733418367347	98.765306122449	74.9241071428572	124.251275510204	56.4496173469388	184.793367346939	38.1772959183673	122.714285714286	89.0408163265306	169.799744897959	59.9744897959184	29.28125
230	72_1	72	Makawa	560	dona	homegrown	1305	98.66	1.994141111	1.8	0.255272505	10000	126.327448210923	130.372175141243	128.6118173258	129.729755178908	127.895480225989	130.228578154426	229.768596986817	231.483521657251	226.82697740113	231.441854990584	228.433615819209	231.118879472693	33.5040018832393	147.688323917137	39.6843220338984	59.2325800376646	34.7351694915256	101.908427495292	316.219397363465	393.958804143126	337.708333333333	389.540018832392	322.112758945386	396.51647834275	132.203625235405	47.2474105461394	98.285781544256	74.4119585687382	125.406308851224	56.6002824858758	189.115819209039	37.8281544256121	123.7434086629	89.4044256120527	172.571327683616	60.0981638418079	29.7904896421845
231	72_2	72	Makawa	30	dona	homegrown	1305	628.8	2.798512533	1.681	0.225567713	1500	126.413043478261	130.717391304348	128.978260869565	129.847826086957	128.010869565217	130.782608695652	246.989130434783	255.717391304348	248.445652173913	254.347826086957	252.478260869565	255.054347826087	32.3478260869565	160.663043478261	29.6304347826087	47.4891304347826	30.2282608695652	96.3260869565217	329.782608695652	387.836956521739	345.217391304348	390.586956521739	334.304347826087	400.369565217391	119.467391304348	42.7173913043478	96.5217391304348	74.0869565217391	117.228260869565	55.9239130434783	178.010869565217	39.3695652173913	117.608695652174	90.5652173913043	167.445652173913	62.25	27.3152173913043
232	72_3	72	Makawa	180	dona	homegrown	1305	259.14	2.413534454	0.905	-0.043351421	9000	126.257663389242	130.422498554077	128.62001156738	129.757374204743	127.839213418161	130.27038750723	231.181318681319	232.893290919607	228.091093117409	232.887796414112	229.981492192018	232.574898785425	33.4253903990745	147.868131868132	39.3964719491037	58.8143435511857	34.4864083285134	101.138808559861	316.836032388664	392.844707923655	338.045980335454	388.407171775593	322.781665702719	395.385482938114	131.794100636206	47.0170618854829	98.3455754771545	74.3875072296125	125.112492770387	56.3507807981493	187.96992481203	37.8918449971082	123.528340080972	89.3655292076345	172.353094274147	60.0861769809138	29.7325043377676
233	72_4	72	Makawa	50	sembe	homegrown	1305	87.78	1.943395577	0.295	-0.530177984	2500	126.745098039216	131.278431372549	129.258823529412	130.419607843137	128.317647058824	131.392156862745	242.878431372549	249.854901960784	243.486274509804	248.886274509804	247.011764705882	248.913725490196	32.956862745098	159.956862745098	32.9490196078431	51.9725490196078	32.2509803921569	98.0392156862745	324.141176470588	386.207843137255	342.6	387.682352941176	330.749019607843	396.121568627451	122.247058823529	43.6705882352941	96.3921568627451	73.5529411764706	117.474509803922	55.5411764705882	178.709803921569	39.8549019607843	118.749019607843	89.4	167.537254901961	61.4235294117647	27.2941176470588
234	73_10	73	Mlanje	30	sembe	homegrown	1238	0.82	-0.086186148	0.234	-0.630784143	1500	133.333333333333	135.777777777778	136.444444444444	136.644444444444	134.288888888889	136.211111111111	256.333333333333	251.488888888889	250.611111111111	253.388888888889	251.444444444444	251.511111111111	29.2555555555556	167.011111111111	32.8555555555556	64.0666666666667	27.1222222222222	97.7777777777778	340.188888888889	395.122222222222	336.988888888889	391.344444444444	344.122222222222	389.866666666667	138.933333333333	45.4	104.511111111111	72.2	119.666666666667	55.3555555555556	173.3	44.9555555555556	115.7	84.7111111111111	164.733333333333	57.9888888888889	25.9
235	73_3	73	Mlanje	60	sembe	homegrown	1238	12.26	1.08849047	0.226	-0.645891561	3000	132.737654320988	135.756172839506	135.66975308642	135.719135802469	133.780864197531	135.506172839506	254.648148148148	250.503086419753	251.287037037037	253.962962962963	250.154320987654	251.367283950617	31.0246913580247	163.913580246914	33.7345679012346	63.3827160493827	28.1944444444444	98.0462962962963	343.521604938272	403.111111111111	346.882716049383	398.046296296296	344.132716049383	395.194444444444	139.712962962963	47.6759259259259	106.111111111111	74.1913580246914	122.336419753086	57.5956790123457	172.586419753086	43.3055555555556	117.37962962963	84.4444444444444	163.722222222222	59.3055555555556	25.7314814814815
236	73_5	73	Mlanje	5	sembe	homegrown	1238	19.684	1.294113356	1.135	0.054995862	500	133.333333333333	135.5	136.25	136.666666666667	134.083333333333	136.333333333333	254	250.5	247.666666666667	250.5	247.5	249.166666666667	30.75	156.416666666667	31.0833333333333	61.1666666666667	27.3333333333333	85.9166666666667	329.166666666667	393.833333333333	327.416666666667	390.25	334.666666666667	388.916666666667	140.916666666667	46	106.083333333333	72.0833333333333	122.166666666667	56	175.916666666667	45.3333333333333	115.916666666667	87	162.333333333333	56.1666666666667	27.0833333333333
237	73_6	73	Mlanje	30	sembe	homegrown	1238	6.506	0.813314059	0.273	-0.563837353	1500	133.333333333333	135.777777777778	136.444444444444	136.644444444444	134.288888888889	136.211111111111	256.333333333333	251.488888888889	250.611111111111	253.388888888889	251.444444444444	251.511111111111	29.2555555555556	167.011111111111	32.8555555555556	64.0666666666667	27.1222222222222	97.7777777777778	340.188888888889	395.122222222222	336.988888888889	391.344444444444	344.122222222222	389.866666666667	138.933333333333	45.4	104.511111111111	72.2	119.666666666667	55.3555555555556	173.3	44.9555555555556	115.7	84.7111111111111	164.733333333333	57.9888888888889	25.9
238	73_7	73	Mlanje	10	sembe	homegrown	1238	23.044	1.362557867	0.935	-0.029188389	500	133.333333333333	135.5	136.25	136.666666666667	134.083333333333	136.333333333333	254	250.5	247.666666666667	250.5	247.5	249.166666666667	30.75	156.416666666667	31.0833333333333	61.1666666666667	27.3333333333333	85.9166666666667	329.166666666667	393.833333333333	327.416666666667	390.25	334.666666666667	388.916666666667	140.916666666667	46	106.083333333333	72.0833333333333	122.166666666667	56	175.916666666667	45.3333333333333	115.916666666667	87	162.333333333333	56.1666666666667	27.0833333333333
239	73_8	73	Mlanje	70	dona	homegrown	1238	4.59	0.661812686	0.443	-0.353596274	3500	132.420323325635	135.752886836028	135.314087759815	135.505773672055	133.531177829099	135.390300230947	254.062355658199	249.937644341801	250.593533487298	253.515011547344	249.196304849885	250.993071593534	31.6050808314088	160.739030023095	34.270207852194	63.4480369515011	28.7575057736721	97.4480369515012	341.270207852194	405.13856812933	346.963048498845	399.969976905312	340.743648960739	396.826789838337	139.909930715935	48.8036951501155	106.905311778291	75.1501154734411	123.766743648961	58.6420323325635	173.006928406466	43.1339491916859	117.988452655889	84.3002309468822	163.995381062356	59.4549653579677	25.8868360277136
240	73_9	73	Mlanje	30	sembe	homegrown	1238	4.182	0.621384028	0.188	-0.725842151	1500	133.333333333333	135.777777777778	136.444444444444	136.644444444444	134.288888888889	136.211111111111	256.333333333333	251.488888888889	250.611111111111	253.388888888889	251.444444444444	251.511111111111	29.2555555555556	167.011111111111	32.8555555555556	64.0666666666667	27.1222222222222	97.7777777777778	340.188888888889	395.122222222222	336.988888888889	391.344444444444	344.122222222222	389.866666666667	138.933333333333	45.4	104.511111111111	72.2	119.666666666667	55.3555555555556	173.3	44.9555555555556	115.7	84.7111111111111	164.733333333333	57.9888888888889	25.9
241	74_1	74	Mlanje	60	sembe	homegrown	1238	13.914	1.143451999	0.292	-0.534617149	3000	132.981481481481	135.925925925926	135.895061728395	136.015432098765	133.981481481481	135.731481481481	254.299382716049	249.759259259259	250.768518518519	253.126543209877	249.530864197531	250.765432098765	30.5679012345679	163.66975308642	33.1388888888889	63.6049382716049	27.5802469135802	98.2932098765432	339.592592592593	403.962962962963	344.422839506173	398.126543209877	339.941358024691	395.682098765432	138.592592592593	47.5833333333333	105.586419753086	73.9598765432099	121.228395061728	57.4413580246914	172.095679012346	43.3179012345679	117.126543209877	84.2191358024691	163.185185185185	58.9537037037037	25.5555555555556
242	74_2	74	Mlanje	60	dona	homegrown	1238	24.834	1.395046677	0.983	-0.007446482	3000	132.981481481481	135.925925925926	135.895061728395	136.015432098765	133.981481481481	135.731481481481	254.299382716049	249.759259259259	250.768518518519	253.126543209877	249.530864197531	250.765432098765	30.5679012345679	163.66975308642	33.1388888888889	63.6049382716049	27.5802469135802	98.2932098765432	339.592592592593	403.962962962963	344.422839506173	398.126543209877	339.941358024691	395.682098765432	138.592592592593	47.5833333333333	105.586419753086	73.9598765432099	121.228395061728	57.4413580246914	172.095679012346	43.3179012345679	117.126543209877	84.2191358024691	163.185185185185	58.9537037037037	25.5555555555556
243	75_1	75	Chamae	50	dona	homegrown	1121	38.686	1.587553827	0.379	-0.42136079	2500	134.1330472103	138.31330472103	135.609442060086	137.489270386266	135.06008583691	137.1330472103	259.386266094421	248.62660944206	250.454935622318	252.454935622318	252.347639484979	251.171673819743	30.9442060085837	154.763948497854	31.6781115879828	48.5922746781116	30.5278969957082	105.107296137339	232.206008583691	346.952789699571	283.948497854077	334.248927038627	221.484978540773	342.437768240343	109.090128755365	41.8669527896996	84.8025751072961	66.0300429184549	82.519313304721	51.8068669527897	172.424892703863	44.1931330472103	117.815450643777	86.4635193133047	144.862660944206	59.5278969957082	23.4763948497854
244	75_2	75	Chamae	30	sembe	homegrown	1121	40.458	1.60700441	0.259	-0.586700236	1500	133.96875	138.21875	135.5625	137.34375	134.84375	136.875	265.708333333333	254.447916666667	255.822916666667	257.541666666667	258.114583333333	257.145833333333	33.6145833333333	162.135416666667	35.7291666666667	54.7916666666667	35.125	111.395833333333	231.666666666667	343.604166666667	282.15625	327.104166666667	220.25	336.541666666667	109.739583333333	41.96875	85.40625	66.3854166666667	81.625	51.2291666666667	172.145833333333	45.34375	120.052083333333	87.1458333333333	145.010416666667	59.28125	23.2291666666667
245	75_3	75	Chamae	120	sembe	homegrown	1121	1.83	0.26245109	0.566	-0.247183569	6000	134.12389380531	138.343362831858	135.462831858407	137.414159292035	135.073451327434	137.36814159292	252.371681415929	245.330973451327	245.635398230089	247.427433628319	246.573451327434	245.638938053097	30.1380530973451	143.400884955752	30.9469026548673	46.1247787610619	28.9274336283186	97.9424778761062	235.810619469027	350.080530973451	278.932743362832	342.226548672566	226.974336283186	350.010619469026	111.248672566372	41.4840707964602	85.3654867256637	66.6433628318584	86.7026548672566	52.5442477876106	171.994690265487	44.2876106194691	115.469911504425	85.5575221238938	146.043362831858	59.3274336283186	24.0902654867257
246	75_4	75	Chamae	40	sembe	homegrown	1121	153.76	2.18684337	0.352	-0.453457337	2000	134.146496815287	138.31847133758	135.668789808917	137.496815286624	135.057324840764	137.114649681529	261.694267515924	250.535031847134	252.464968152866	254.114649681529	254.312101910828	253.203821656051	31.9617834394905	158.414012738854	32.796178343949	50.3375796178344	32.0636942675159	107.490445859873	231.101910828025	345.949044585987	283.057324840764	331.025477707006	220.03821656051	339.949044585987	109.337579617834	42.2611464968153	84.9745222929936	66.4394904458599	81.7770700636943	51.8089171974522	172.433121019108	44.7579617834395	118.68152866242	86.7006369426752	145.082802547771	59.5859872611465	23.343949044586
247	75_5	75	Chamae	60	dona	homegrown	1121	159.54	2.202869588	3.186	0.503245771	3000	134.05625	138.28125	135.528125	137.453125	135.025	137.146875	258.628125	248.840625	250.36875	252.621875	252.065625	251.04375	30.8625	151.975	31.81875	47.93125	30.240625	103.521875	232.990625	346.403125	282.371875	335.071875	222.3125	343.0625	108.940625	41.5375	85.00625	66.184375	82.896875	52.01875	172.225	44.234375	117.28125	86.321875	144.990625	59.490625	23.66875
248	76_1	76	Chamae	60	dona	homegrown	1121	173.86	2.240199675	5.569	0.745777218	3000	134.184696569921	138.562005277045	135.55672823219	137.788918205805	135.084432717678	137.496042216359	253.287598944591	244.240105540897	244.97889182058	246.64907651715	246.139841688654	244.744063324538	31.0870712401055	147.881266490765	31.9815303430079	47.2849604221636	30.2691292875989	102.084432717678	229.271767810026	336.699208443272	272.778364116095	328.284960422164	219.722955145119	336.160949868074	109.414248021108	41.4643799472296	84.8126649076517	66.598944591029	82.9604221635884	52.5804749340369	170.65963060686	45.4564643799472	116.023746701847	85.2031662269129	144.609498680739	59.7730870712401	23.3614775725594
249	76_2	76	Chamae	60	dona	homegrown	1121	97.14	1.987398099	0.601	-0.221125528	3000	134.184696569921	138.562005277045	135.55672823219	137.788918205805	135.084432717678	137.496042216359	253.287598944591	244.240105540897	244.97889182058	246.64907651715	246.139841688654	244.744063324538	31.0870712401055	147.881266490765	31.9815303430079	47.2849604221636	30.2691292875989	102.084432717678	229.271767810026	336.699208443272	272.778364116095	328.284960422164	219.722955145119	336.160949868074	109.414248021108	41.4643799472296	84.8126649076517	66.598944591029	82.9604221635884	52.5804749340369	170.65963060686	45.4564643799472	116.023746701847	85.2031662269129	144.609498680739	59.7730870712401	23.3614775725594
250	76_3	76	Chamae	120	dona	homegrown	1121	76.4	1.883093359	0.955	-0.019996628	6000	134.331790123457	138.388117283951	135.615740740741	137.571759259259	135.237654320988	137.501543209877	246.708333333333	239.473765432099	239.962191358025	241.457561728395	240.542438271605	239.314043209876	31.1990740740741	144.240740740741	31.9390432098766	47.4182098765432	30.1944444444445	98.854938271605	237.188271604938	351.303240740741	278.355709876543	344.322530864197	229.801697530864	352.595679012346	111.516975308642	41.5216049382716	85.7847222222223	67.0648148148148	87.3896604938272	52.6944444444444	171.508487654321	44.4205246913581	115.627314814815	85.3487654320988	146.54012345679	59.0493827160494	23.8989197530864
251	76_4	76	Chamae	180	dona	homegrown	1121	285.06	2.454936281	2.358	0.372543801	9000	134.272524199553	138.127326880119	135.596425912137	137.639240506329	135.15487714073	137.403574087863	244.177587490692	236.330230826508	236.699553239017	237.979523454951	236.958302308264	235.891660461653	33.3633655994042	144.059940431869	35.4113924050632	50.709977661951	33.0934475055844	100.791139240506	236.258749069248	354.870439314966	277.002233804914	348.807520476545	231.351824274013	357.97244973939	112.143708116158	42.9851079672375	87.0536113179449	68.403201787044	88.5338793745347	53.5551005212211	174.249069247952	44.795606850335	117.609828741623	85.6653015636634	149.59903201787	59.1362620997766	24.3060312732688
252	77_1	77	Msunjilile	120	dona	homegrown	1060	387.38	2.588137195	1.219	0.086003706	6000	135.673698088332	138.829268292683	137.673698088332	138.766644693474	136.939353988134	137.776532630191	249.004614370468	237.307185234015	241.605141727093	240.773236651286	241.857613711272	239.030982201714	36.7059986816084	158.163480553724	39.8800263678312	55.5418589321028	37.0685563612394	111.613711272248	250.634805537245	345.657218193804	293.432432432432	340.992089650626	242.566908371786	344.800263678313	107.5629531971	45.358602504944	85.8299274884641	67.6038233355306	83.5998681608438	53.7791694133158	180.914304548451	44.77587343441	118.420566908372	89.4726433750824	151.062623599209	59.582729070534	24.5735003295979
253	78_1	78	Msunjilile	180	dona	homegrown	1060	69.8	1.843855423	3.489	0.542700969	9000	135.335771065183	138.845151033386	137.369157392687	138.580286168521	136.555166931638	137.780286168521	250	239.346899841018	243.819077901431	243.409538950716	244.276947535771	241.579968203498	35.6397456279809	158.300158982512	38.6406995230525	55.1039745627981	35.8267090620032	111.575516693164	259.004451510334	353.965977742448	301.621303656598	348.272496025437	251.655643879173	353.076629570747	110.545627980922	44.9033386327504	87.1195548489666	68.0111287758347	88.7713831478537	53.6992050874404	179.140540540541	44.9383147853736	118.579650238474	88.1837837837838	151.000635930048	58.8724960254372	24.4588235294117
254	78_2	78	Msunjilile	30	dona	homegrown	1060	16.136	1.207795885	0.565	-0.247951552	1500	138.009615384615	140.817307692308	139.961538461538	141.259615384615	139.307692307692	139.875	243.548076923077	232.865384615385	236.278846153846	235.75	236.769230769231	234.942307692308	33.9134615384615	150.413461538462	32.2884615384615	48.5480769230769	32.2115384615385	96.0673076923077	257.298076923077	353.115384615385	302.298076923077	344.298076923077	251.682692307692	352.057692307692	107.461538461538	43.3846153846154	85.9711538461538	69.3076923076923	82.2019230769231	54.375	181.548076923077	41.9615384615385	113.125	86.3557692307692	154.432692307692	58.1634615384615	23.5384615384615
255	78_3	78	Msunjilile	30	sembe	homegrown	1060	10.488	1.020692679	0.146	-0.835647144	1500	138.009615384615	140.817307692308	139.961538461538	141.259615384615	139.307692307692	139.875	243.548076923077	232.865384615385	236.278846153846	235.75	236.769230769231	234.942307692308	33.9134615384615	150.413461538462	32.2884615384615	48.5480769230769	32.2115384615385	96.0673076923077	257.298076923077	353.115384615385	302.298076923077	344.298076923077	251.682692307692	352.057692307692	107.461538461538	43.3846153846154	85.9711538461538	69.3076923076923	82.2019230769231	54.375	181.548076923077	41.9615384615385	113.125	86.3557692307692	154.432692307692	58.1634615384615	23.5384615384615
256	79_1	79	Msunjilile	60	sembe	homegrown	1060	59.38	1.773640193	0.198	-0.70333481	3000	137.289537712895	140.009732360097	139.063260340633	140.418491484185	138.586374695864	139.167883211679	242.077858880779	231.795620437956	234.54501216545	233.732360097324	234.506082725061	232.493917274939	37.5888077858881	153.459854014599	38.8953771289538	52.2408759124088	37.7591240875912	104.559610705596	251.452554744526	344.549878345499	292.664233576642	340.513381995134	243.990267639903	343.552311435523	104.141119221411	44.9148418491484	83.6739659367397	68.1849148418491	79.3211678832117	54.4671532846715	179.866180048662	44.2773722627737	116.323600973236	88.8856447688565	151.995133819951	58.8564476885645	23.8515815085158
257	79_2	79	Msunjilile	30	dona	homegrown	1060	588	2.769377326	0.415	-0.381951903	1500	138.086538461538	140.913461538462	140	141.336538461538	139.394230769231	139.990384615385	243.163461538462	232.596153846154	235.855769230769	235.326923076923	236.384615384615	234.586538461538	33.8365384615385	149.211538461538	32.1153846153846	48.0865384615385	32.0865384615385	95.2019230769231	257.413461538462	353.057692307692	301.990384615385	344.355769230769	251.807692307692	351.913461538462	107.423076923077	43.3653846153846	85.6538461538462	69.3653846153846	81.7211538461538	54.4326923076923	181.153846153846	41.8846153846154	112.961538461538	86.2115384615385	154.211538461538	58.1634615384615	23.4903846153846
258	79_3	79	Msunjilile	60	sembe	homegrown	1060	34.064	1.532295644	0.059	-1.229147988	3000	137.289537712895	140.009732360097	139.063260340633	140.418491484185	138.586374695864	139.167883211679	242.077858880779	231.795620437956	234.54501216545	233.732360097324	234.506082725061	232.493917274939	37.5888077858881	153.459854014599	38.8953771289538	52.2408759124088	37.7591240875912	104.559610705596	251.452554744526	344.549878345499	292.664233576642	340.513381995134	243.990267639903	343.552311435523	104.141119221411	44.9148418491484	83.6739659367397	68.1849148418491	79.3211678832117	54.4671532846715	179.866180048662	44.2773722627737	116.323600973236	88.8856447688565	151.995133819951	58.8564476885645	23.8515815085158
259	79_4	79	Msunjilile	30	dona	homegrown	1060	89.08	1.949780208	0.884	-0.053547735	1500	138.086538461538	140.913461538462	140	141.336538461538	139.394230769231	139.990384615385	243.163461538462	232.596153846154	235.855769230769	235.326923076923	236.384615384615	234.586538461538	33.8365384615385	149.211538461538	32.1153846153846	48.0865384615385	32.0865384615385	95.2019230769231	257.413461538462	353.057692307692	301.990384615385	344.355769230769	251.807692307692	351.913461538462	107.423076923077	43.3653846153846	85.6538461538462	69.3653846153846	81.7211538461538	54.4326923076923	181.153846153846	41.8846153846154	112.961538461538	86.2115384615385	154.211538461538	58.1634615384615	23.4903846153846
260	8_1	8	Pembamoto	NA	NA	homegrown	1318	58.92	1.770262738	2.088	0.319730494	3408.36177474403	124.477669902913	129.153398058252	126.753398058252	127.535922330097	126.565048543689	128.483495145631	221.271844660194	214.47572815534	213.374757281553	217.442718446602	211.671844660194	214.133980582524	42.2660194174757	140.27572815534	55.5339805825243	71.6	46.1087378640777	111.838834951456	291.972815533981	401.566990291262	346.390291262136	403.51067961165	290.930097087379	409.335922330097	119.619417475728	40.231067961165	97.4834951456311	66.4757281553398	119.687378640777	48.2252427184466	194.196116504854	47.9980582524272	133.007766990291	92.2291262135922	185.056310679612	58.0233009708738	30.1184466019417
261	80_1	80	Pandambili A	60	sembe	homegrown	1316	26.01	1.415140352	0.076	-1.119186408	3000	128.900473933649	131.848341232227	130.187203791469	130.978672985782	130.765402843602	131.454976303318	203.592417061611	186.950236966825	188.208530805687	190.007109004739	187.374407582938	186.808056872038	33.0592417061611	139.03317535545	41.7061611374408	59.521327014218	37.1563981042654	110.049763033175	270.748815165877	360.774881516588	307.037914691943	360.914691943128	279.014218009479	374.590047393365	117.445497630332	40.0355450236967	99.3791469194313	70.10663507109	122.492890995261	49.9123222748815	184.85308056872	48.7251184834123	118.952606635071	83.7654028436019	174.021327014218	56.9715639810426	27.2796208530806
262	80_10	80	Pandambili A	1200	sembe	homegrown	1316	35.112	1.545455568	1.151	0.061075324	10000	127.140378197998	130.640044493882	128.452725250278	129.599110122358	128.759065628476	130.314571746385	201.912347052281	186.403337041157	186.877419354839	188.088542825362	185.081201334817	185.733036707452	34.9457174638487	135.270522803115	44.3463848720799	58.629810901001	38.0558398220245	102.637374860957	285.546607341491	382.79043381535	318.951056729699	380.2340378198	286.135038932147	388.504560622915	123.274304783092	43.7147942157953	100.232480533926	71.0918798665183	122.779087875417	53.6649610678531	188.923692992213	47.0035595105672	123.366184649611	87.739043381535	175.638264738599	57.8171301446052	28.8135706340379
263	80_11	80	Pandambili A	60	dona	homegrown	1316	19.122	1.281533314	0.575	-0.240332155	3000	128.900473933649	131.848341232227	130.187203791469	130.978672985782	130.765402843602	131.454976303318	203.592417061611	186.950236966825	188.208530805687	190.007109004739	187.374407582938	186.808056872038	33.0592417061611	139.03317535545	41.7061611374408	59.521327014218	37.1563981042654	110.049763033175	270.748815165877	360.774881516588	307.037914691943	360.914691943128	279.014218009479	374.590047393365	117.445497630332	40.0355450236967	99.3791469194313	70.10663507109	122.492890995261	49.9123222748815	184.85308056872	48.7251184834123	118.952606635071	83.7654028436019	174.021327014218	56.9715639810426	27.2796208530806
264	80_12	80	Pandambili A	90	sembe	homegrown	1316	67.44	1.828917562	2.763	0.441380885	4500	128.268736616702	131.263383297645	129.538543897216	130.398286937902	130.186295503212	130.913276231263	204.921841541756	188.635974304069	189.270877944325	190.929336188437	188.086723768737	188.478586723769	32.8415417558886	140.629550321199	42.0385438972163	56.627408993576	36.5289079229122	109.263383297645	275.182012847966	365.023554603854	308.974304068522	364.648822269807	280.597430406852	376.861884368308	119.073875802998	40.948608137045	99.6809421841542	70.7077087794433	122.504282655246	50.7012847965739	182.561027837259	48.1745182012848	119.282655246253	85.4389721627409	172.79443254818	57.3029978586724	27.4775160599572
265	80_4	80	Pandambili A	360	sembe	homegrown	1316	251.14	2.39991589	0.484	-0.315154638	10000	127.140378197998	130.640044493882	128.452725250278	129.599110122358	128.759065628476	130.314571746385	201.912347052281	186.403337041157	186.877419354839	188.088542825362	185.081201334817	185.733036707452	34.9457174638487	135.270522803115	44.3463848720799	58.629810901001	38.0558398220245	102.637374860957	285.546607341491	382.79043381535	318.951056729699	380.2340378198	286.135038932147	388.504560622915	123.274304783092	43.7147942157953	100.232480533926	71.0918798665183	122.779087875417	53.6649610678531	188.923692992213	47.0035595105672	123.366184649611	87.739043381535	175.638264738599	57.8171301446052	28.8135706340379
266	80_5	80	Pandambili A	15	sembe	homegrown	1316	65.34	1.81517913	0.147	-0.832682665	750	122.75	125.107142857143	123.75	124.392857142857	124.178571428571	124.857142857143	178.75	163.642857142857	167.178571428571	169.964285714286	168.25	164.035714285714	26.4285714285714	121.857142857143	34.5	56.8928571428571	30.25	103.892857142857	253.857142857143	337.678571428571	288.142857142857	339.25	262.75	355.428571428571	112.178571428571	36	90.6428571428571	58.5714285714286	115.535714285714	45.5357142857143	170.321428571429	46.4285714285714	108.714285714286	77.2857142857143	163.035714285714	51.2142857142857	25.6428571428571
267	80_6	80	Pandambili A	60	kiwerege	homegrown	1316	37.532	1.574401708	1.019	0.008174184	3000	128.900473933649	131.848341232227	130.187203791469	130.978672985782	130.765402843602	131.454976303318	203.592417061611	186.950236966825	188.208530805687	190.007109004739	187.374407582938	186.808056872038	33.0592417061611	139.03317535545	41.7061611374408	59.521327014218	37.1563981042654	110.049763033175	270.748815165877	360.774881516588	307.037914691943	360.914691943128	279.014218009479	374.590047393365	117.445497630332	40.0355450236967	99.3791469194313	70.10663507109	122.492890995261	49.9123222748815	184.85308056872	48.7251184834123	118.952606635071	83.7654028436019	174.021327014218	56.9715639810426	27.2796208530806
268	80_7	80	Pandambili A	25	sembe	homegrown	1316	3.398	0.531223375	0.803	-0.095284455	1250	128.301369863014	130.972602739726	129.260273972603	130.068493150685	129.835616438356	130.547945205479	195.068493150685	176.849315068493	180.123287671233	182.630136986301	180.712328767123	177.383561643836	28.9041095890411	127.602739726027	37.6575342465753	58.3150684931507	33.7671232876712	104.72602739726	261.41095890411	351.506849315069	296.452054794521	353.123287671233	269.383561643836	369.219178082192	115.630136986301	38.9041095890411	97.9315068493151	67.2739726027397	120.260273972603	48.3561643835616	180.178082191781	48.8630136986301	114.383561643836	81.0684931506849	171.095890410959	54.972602739726	26.8356164383562
269	80_9	80	Pandambili A	30	sembe	homegrown	1316	17.626	1.246153766	0.474	-0.324221658	1500	129.192307692308	131.894230769231	130.230769230769	131	130.807692307692	131.461538461538	198.605769230769	180.538461538462	182.980769230769	185.394230769231	183.365384615385	180.798076923077	30.5480769230769	130.509615384615	39.0192307692308	59.1923076923077	35.2211538461538	106.096153846154	262.923076923077	352.913461538462	297.817307692308	354.971153846154	270.875	370.673076923077	116.826923076923	39.25	98.3365384615385	68.0192307692308	121.442307692308	48.9423076923077	182.932692307692	49.1346153846154	116.115384615385	81.6538461538462	173.019230769231	56.1634615384615	26.9615384615385
270	81_1	81	Pandambili A	120	sembe	homegrown	1294	86.3	1.936010796	1.799	0.255031163	6000	127.875828812538	131.270644966847	129.171790235081	130.326100060277	129.743821579265	130.940325497288	202.794454490657	186.775165762508	187.031946955998	188.51476793249	185.820373719108	186.397830018083	33.1072935503315	140.160337552743	42.1597347799879	56.4810126582278	36.3381555153707	107.133212778782	277.016877637131	368.606389391199	309.110307414105	369.044002411091	280.897528631706	379.606389391199	120.275467148885	42.3719107896323	100.253164556962	71.2182037371911	122.681133212779	52.1169379144063	182.446654611211	48.2314647377938	119.949969861362	86.2839059674503	172.985533453888	57.2350813743219	27.6473779385172
271	81_2	81	Pandambili A	30	sembe	homegrown	1294	279.08	2.445728714	1.779	0.250175948	1500	129.27358490566	131.981132075472	130.594339622642	131.264150943396	130.88679245283	131.745283018868	193.537735849057	177.396226415094	180.556603773585	181.990566037736	180.867924528302	177.764150943396	30.5754716981132	130.471698113208	38.1037735849057	56.8867924528302	34.188679245283	107.61320754717	262.537735849057	354.207547169811	301.018867924528	357.716981132075	271.566037735849	372.254716981132	114.160377358491	39	97.9528301886792	68.688679245283	121.235849056604	48.8396226415094	180.839622641509	49.3018867924528	117.679245283019	82.1037735849057	171.462264150943	54.9339622641509	26.7830188679245
272	82_1	82	Pandambili A	5	kiwerege	homegrown	1316	125.16	2.097465554	1.292	0.111262514	500	119.916666666667	122.833333333333	120.916666666667	121.5	121.5	122.166666666667	182.5	167	167.916666666667	173	168.5	166.916666666667	26.75	121.166666666667	35	57.25	34.3333333333333	98.75	249.583333333333	335.75	282.916666666667	338.083333333333	258	351.083333333333	108.333333333333	35.0833333333333	89.75	57.5	112.166666666667	43.1666666666667	171	44.75	104.5	74.6666666666667	162.666666666667	50.75	25.1666666666667
273	82_2	82	Pandambili A	60	kiwerege	homegrown	1316	27.09	1.432809005	2.246	0.351409752	3000	128.693779904306	131.528708133971	129.882775119617	130.617224880383	130.574162679426	131.078947368421	205.370813397129	188.483253588517	189.643540669856	191.540669856459	188.624401913876	188.239234449761	33.066985645933	140.818181818182	41.7105263157895	59.9712918660287	37.5933014354067	110.923444976077	272.394736842105	361.511961722488	308.291866028708	360.583732057416	280.421052631579	375.1004784689	117.679425837321	40.1531100478469	99.7535885167464	70.267942583732	122.356459330144	49.7846889952153	185.090909090909	48.5334928229665	118.631578947368	84.2177033492823	173.870813397129	57.011961722488	27.4665071770335
274	82_3	82	Pandambili A	90	kiwerege	homegrown	1316	33.67	1.527243116	0.478	-0.320572103	4500	128.128893662728	130.987110633727	129.293233082707	130.081632653061	130.059076262084	130.603651987111	205.172932330827	188.863587540279	189.40708915145	191.088077336198	188.189044038668	188.571428571429	32.4049409237379	140.482277121375	41.7303974221267	56.7669172932331	36.1901181525242	108.392051557465	276.850698174006	367.141783029001	310.468313641246	365.561761546724	282.284640171858	378.237379162191	119.233082706767	40.7593984962406	99.640171858217	70.2384532760473	122.580021482277	50.4887218045113	183.613319011815	48.2051557465091	119.398496240602	85.6004296455424	173.360902255639	57.2158968850698	27.593984962406
275	83_1	83	Mlali	120	sembe	homegrown	1405	1.19	0.075546961	1.169	0.067814511	6000	123.996957403651	128.943204868154	126.810344827586	127.309330628803	126.220081135903	128.376267748479	203.551724137931	187.167342799189	189.135902636917	189.217038539554	188.923935091278	189.406693711968	45.8640973630832	150.426977687627	55.9665314401623	73.1713995943205	49.8346855983773	120.991886409736	285.965517241379	391.259634888438	311.630831643002	385.490872210953	285.40770791075	398.106490872211	126.576064908722	42.552738336714	94.5456389452333	66.7961460446248	120.850912778905	51.5223123732252	200.106490872211	50.3884381338743	137.195740365112	92.1217038539554	186.69168356998	60.8002028397566	31.70892494929
276	83_2	83	Mlali	60	kiwerege	homegrown	1405	35.28	1.547528576	1.942	0.288249226	3000	123.094276094276	128.760942760943	126.909090909091	127.441077441077	125.861952861953	128.518518518519	184.791245791246	162.417508417508	167.037037037037	166.498316498317	165.946127946128	164.414141414141	43.3737373737374	138.734006734007	58.3434343434343	76.7575757575758	48.6397306397306	113.552188552189	280.76430976431	387.077441077441	307.060606060606	379.138047138047	281.501683501683	390.333333333333	124.828282828283	43.4242424242424	94.0572390572391	65.1245791245791	124.121212121212	52.3299663299663	202.919191919192	51.8585858585859	138.835016835017	90.3737373737374	188.727272727273	62	31.989898989899
277	83_3	83	Mlali	20	sembe	homegrown	1405	13.308	1.124112792	1.738	0.240049772	1000	123.324324324324	128.72972972973	127.810810810811	127.513513513514	126.432432432432	128.675675675676	186.459459459459	164.594594594595	171.216216216216	170.351351351351	170.27027027027	166.513513513514	44.3243243243243	127.378378378378	56.6216216216216	80.054054054054	49.2702702702703	111.243243243243	289.810810810811	386.513513513513	328.45945945946	381.297297297297	297.162162162162	390.675675675676	123	44.4864864864865	93.054054054054	62.2432432432432	123.432432432432	54.0540540540541	201.027027027027	52.6756756756757	145.675675675676	89.7567567567568	187.216216216216	62.7027027027027	33.1351351351351
278	84_1	84	Mlali	120	sembe	homegrown	1405	0.966	-0.015022874	0.516	-0.287350298	6000	123.88782051282	128.84188034188	126.763888888889	127.20405982906	126.126068376068	128.278846153846	202.435897435897	185.307692307692	187.553418803419	187.701923076923	187.309829059829	187.632478632479	46.3856837606838	150.150641025641	57.1282051282052	74.3536324786325	50.6826923076922	121.060897435897	285.333333333333	390.676282051282	310.655982905983	383.95405982906	284.977564102564	396.735042735043	127.567307692308	42.8557692307692	94.7286324786325	66.7745726495727	121.580128205128	51.7403846153846	202.102564102564	50.6228632478632	137.891025641026	92.5683760683761	188.172008547008	61.1228632478632	32.082264957265
279	85_1	85	Mlali	30	sembe	homegrown	1405	1.536	0.186391216	0.674	-0.171340103	1500	122.44776119403	128.477611940299	127.373134328358	127.179104477612	125.761194029851	128.402985074627	178.835820895522	153.388059701493	160.65671641791	159.149253731343	159.746268656716	155.223880597015	47.2089552238806	121.805970149254	60.2238805970149	79.0149253731343	52.089552238806	107.492537313433	286.074626865672	379.910447761194	319.955223880597	373.283582089552	293.044776119403	383.805970149254	126.164179104478	45.4029850746269	93.5820895522388	63.1194029850746	124.835820895522	54.2238805970149	209.820895522388	51.4776119402985	147.402985074627	92.1641791044776	192.746268656716	62.9850746268657	35.1492537313433
280	86_1	86	Laikala	60	kiwerege	homegrown	1178	41.114	1.613989732	1.866	0.270911639	3000	133.224489795918	136.739795918367	133.561224489796	136.614795918367	133.954081632653	136.497448979592	235.59693877551	228.645408163265	230.130102040816	230.489795918367	228.280612244898	228.005102040816	38.6862244897959	136.97193877551	46.4566326530612	57.7525510204081	40.7066326530612	104.479591836735	246.298469387755	387.061224489796	305.68112244898	370.423469387755	251.119897959184	382.326530612245	112.066326530612	42.8137755102041	86.0102040816327	65.7857142857143	85.4464285714286	54.8367346938775	172.622448979592	46.1326530612245	121.69387755102	86.530612244898	154.206632653061	62.125	24.1198979591837
281	86_2	86	Laikala	20	sembe	homegrown	1178	20.356	1.308692442	0.733	-0.134896025	1000	132.418604651163	136.162790697674	132.046511627907	135.744186046512	132.697674418605	135.651162790698	241.697674418605	239.558139534884	242.744186046512	243.860465116279	242.023255813953	240.116279069767	44	151.162790697674	50.9302325581395	60	47.7674418604651	105.441860465116	241.720930232558	397.511627906977	311.511627906977	389.46511627907	251.116279069767	397.046511627907	119.139534883721	44.0232558139535	82.6511627906977	65.2093023255814	82.6976744186046	56.4418604651163	169.162790697674	50.046511627907	127.581395348837	89.2325581395349	157.395348837209	61.2790697674419	24.5581395348837
282	86_3	86	Laikala	10	sembe	homegrown	1178	0.584	-0.233587153	0.698	-0.156144577	500	132.4	136.3	131.8	135.8	132.7	135.8	238.1	236.6	240.5	242.9	239.3	238.6	45.6	153	54	63.6	51.9	110	237.6	397.5	313.9	393.2	246.5	400.4	117.7	44.1	80.8	63.7	83.4	56.6	162.5	49.4	127.8	87.7	154.7	60.6	24.7
283	86_5	86	Laikala	60	sembe	homegrown	1178	13.042	1.115344196	0.592	-0.227678293	3000	133.224489795918	136.739795918367	133.561224489796	136.614795918367	133.954081632653	136.497448979592	235.59693877551	228.645408163265	230.130102040816	230.489795918367	228.280612244898	228.005102040816	38.6862244897959	136.97193877551	46.4566326530612	57.7525510204081	40.7066326530612	104.479591836735	246.298469387755	387.061224489796	305.68112244898	370.423469387755	251.119897959184	382.326530612245	112.066326530612	42.8137755102041	86.0102040816327	65.7857142857143	85.4464285714286	54.8367346938775	172.622448979592	46.1326530612245	121.69387755102	86.530612244898	154.206632653061	62.125	24.1198979591837
284	86_6	86	Laikala	30	sembe	homegrown	1178	37.598	1.575164744	0.428	-0.368556231	1500	132.666666666667	136.150537634409	132.52688172043	135.849462365591	133.064516129032	135.763440860215	239.387096774194	236.537634408602	238.784946236559	239.279569892473	237.505376344086	235.870967741935	41.5806451612903	145.58064516129	48.6021505376344	58.1075268817204	44.2043010752688	104.655913978495	242.774193548387	392.666666666667	308.129032258065	381.010752688172	251.193548387097	389.612903225806	116.806451612903	44.5806451612903	83.1612903225806	64.7096774193548	82.7741935483871	55.3225806451613	170.838709677419	49.3763440860215	125.591397849462	88.4301075268817	156.172043010753	61.505376344086	24.3010752688172
285	86_7	86	Laikala	60	sembe	homegrown	1178	378.32	2.577859301	0.915	-0.038578906	3000	133.224489795918	136.739795918367	133.561224489796	136.614795918367	133.954081632653	136.497448979592	235.59693877551	228.645408163265	230.130102040816	230.489795918367	228.280612244898	228.005102040816	38.6862244897959	136.97193877551	46.4566326530612	57.7525510204081	40.7066326530612	104.479591836735	246.298469387755	387.061224489796	305.68112244898	370.423469387755	251.119897959184	382.326530612245	112.066326530612	42.8137755102041	86.0102040816327	65.7857142857143	85.4464285714286	54.8367346938775	172.622448979592	46.1326530612245	121.69387755102	86.530612244898	154.206632653061	62.125	24.1198979591837
286	87_1	87	Mkoka	NA	dona	homegrown	1196	50.86	1.706376356	1.699	0.230193379	3408.36177474403	132.251700680272	135.925170068027	134.349206349206	136.569160997732	132.643990929705	135.757369614512	238.639455782313	227.585034013605	230.095238095238	230.428571428571	227.426303854875	229.335600907029	28.3718820861678	152.326530612245	28.7165532879819	54.0294784580499	26.7414965986395	103.818594104308	301.244897959184	393.75283446712	317.392290249433	375.21768707483	296.680272108843	379.138321995465	131.421768707483	44.8390022675737	102.185941043084	70.5215419501134	114.789115646259	55.0022675736961	171.403628117914	43.5170068027211	113.043083900227	83.0181405895692	157.104308390023	58.265306122449	23.2199546485261
287	87_2	87	Mkoka	50	sembe	homegrown	1196	72.74	1.861773297	1.675	0.224014811	2500	131.538461538462	135.282051282051	133.735042735043	135.940170940171	131.974358974359	135.064102564103	241.004273504274	228.200854700855	231.482905982906	231.111111111111	229.581196581197	230	28.3076923076923	153.833333333333	28.017094017094	54.8162393162393	26.6239316239316	103.376068376068	301.713675213675	394.354700854701	318.025641025641	375.75641025641	295.393162393162	378.393162393162	131.547008547009	44.6794871794872	102.273504273504	69.3205128205128	114.474358974359	54.7435897435897	171.299145299145	42.8290598290598	113.367521367521	82.9529914529915	157.200854700855	58.2820512820513	23.2521367521368
288	87_3	87	Mkoka	60	dona	homegrown	1196	18.486	1.266842949	0.491	-0.308918508	3000	132.052325581395	135.738372093023	134.168604651163	136.398255813953	132.462209302326	135.549418604651	239.325581395349	227.351744186047	230.276162790698	230.220930232558	227.889534883721	229.072674418605	28.4447674418605	153.526162790698	28.4098837209302	54.4738372093023	26.7790697674419	103.976744186047	301.389534883721	393.773255813953	317.558139534884	375.738372093023	296.235465116279	378.982558139535	131.69476744186	44.718023255814	102.287790697674	70.0872093023256	114.665697674419	54.9331395348837	171.418604651163	43.1802325581395	112.985465116279	82.9941860465116	157.363372093023	58.343023255814	23.2441860465116
289	87_4	87	Mkoka	60	dona	homegrown	1196	17.888	1.252561786	2.681	0.428296814	3000	132.052325581395	135.738372093023	134.168604651163	136.398255813953	132.462209302326	135.549418604651	239.325581395349	227.351744186047	230.276162790698	230.220930232558	227.889534883721	229.072674418605	28.4447674418605	153.526162790698	28.4098837209302	54.4738372093023	26.7790697674419	103.976744186047	301.389534883721	393.773255813953	317.558139534884	375.738372093023	296.235465116279	378.982558139535	131.69476744186	44.718023255814	102.287790697674	70.0872093023256	114.665697674419	54.9331395348837	171.418604651163	43.1802325581395	112.985465116279	82.9941860465116	157.363372093023	58.343023255814	23.2441860465116
290	87_5	87	Mkoka	60	sembe	homegrown	1196	60.22	1.779740751	2.914	0.464489547	3000	132.052325581395	135.738372093023	134.168604651163	136.398255813953	132.462209302326	135.549418604651	239.325581395349	227.351744186047	230.276162790698	230.220930232558	227.889534883721	229.072674418605	28.4447674418605	153.526162790698	28.4098837209302	54.4738372093023	26.7790697674419	103.976744186047	301.389534883721	393.773255813953	317.558139534884	375.738372093023	296.235465116279	378.982558139535	131.69476744186	44.718023255814	102.287790697674	70.0872093023256	114.665697674419	54.9331395348837	171.418604651163	43.1802325581395	112.985465116279	82.9941860465116	157.363372093023	58.343023255814	23.2441860465116
291	87_6	87	Mkoka	60	dona	homegrown	1196	18.77	1.273464273	13.81	1.140193679	3000	132.052325581395	135.738372093023	134.168604651163	136.398255813953	132.462209302326	135.549418604651	239.325581395349	227.351744186047	230.276162790698	230.220930232558	227.889534883721	229.072674418605	28.4447674418605	153.526162790698	28.4098837209302	54.4738372093023	26.7790697674419	103.976744186047	301.389534883721	393.773255813953	317.558139534884	375.738372093023	296.235465116279	378.982558139535	131.69476744186	44.718023255814	102.287790697674	70.0872093023256	114.665697674419	54.9331395348837	171.418604651163	43.1802325581395	112.985465116279	82.9941860465116	157.363372093023	58.343023255814	23.2441860465116
292	87_7	87	Mkoka	NA	NA	homegrown	1196	188.44	2.275173096	5.453	0.736635498	3408.36177474403	132.251700680272	135.925170068027	134.349206349206	136.569160997732	132.643990929705	135.757369614512	238.639455782313	227.585034013605	230.095238095238	230.428571428571	227.426303854875	229.335600907029	28.3718820861678	152.326530612245	28.7165532879819	54.0294784580499	26.7414965986395	103.818594104308	301.244897959184	393.75283446712	317.392290249433	375.21768707483	296.680272108843	379.138321995465	131.421768707483	44.8390022675737	102.185941043084	70.5215419501134	114.789115646259	55.0022675736961	171.403628117914	43.5170068027211	113.043083900227	83.0181405895692	157.104308390023	58.265306122449	23.2199546485261
293	88_1	88	Mkoka	30	dona	homegrown	1196	28.904	1.460957949	0.668	-0.175223538	1500	128.746987951807	132.855421686747	131.084337349398	133.313253012048	129.44578313253	132.542168674699	241.144578313253	227.698795180723	232.638554216867	232.144578313253	233.10843373494	230.855421686747	25.9759036144578	146.060240963855	23.8674698795181	51.578313253012	24.6144578313253	98.3975903614458	303.746987951807	394.409638554217	320.927710843374	377.180722891566	295.44578313253	377.144578313253	131.048192771084	44.5903614457831	101.060240963855	67.9277108433735	112.590361445783	53.7951807228916	168.289156626506	42.8192771084337	113.807228915663	82.289156626506	154.506024096386	57.6385542168675	23.1204819277108
294	88_2	88	Mkoka	25	dona	homegrown	1196	39.05	1.591621038	0.342	-0.465973894	1250	127.377049180328	131.590163934426	129.688524590164	131.967213114754	128.147540983607	131.27868852459	239.983606557377	226.491803278689	232.147540983607	231.754098360656	233.213114754098	230.377049180328	25.5573770491803	145.508196721311	24.1639344262295	51.6065573770492	24.4754098360656	98.3606557377049	301.704918032787	393.262295081967	319.55737704918	377.311475409836	293.229508196721	376.262295081967	130.295081967213	44.5081967213115	100.508196721311	67.4918032786885	111.868852459016	53.1639344262295	166.360655737705	42.6393442622951	113.311475409836	82.0491803278689	153.262295081967	56.8852459016393	23
295	88_3	88	Mkoka	120	sembe	homegrown	1196	41.624	1.619343813	0.674	-0.171340103	6000	132.709907341411	136.233784746971	134.961511047755	136.709194583036	133.344975053457	136.109764789736	239.622950819672	232.306486101212	232.35566642908	234.579472558802	230.501781895937	233.674269422666	29.0833927298646	145.523877405559	29.4305060584462	51.3784746970776	27.1696364932288	98.1062009978617	295.660014255168	392.32359230221	316.199572344975	377.154668567356	292.503207412687	381.645759087669	129.684248039914	45.3300071275838	100.346400570207	71.0926585887384	114.007127583749	55.8852459016394	170.56022808268	43.8873841767641	112.506771204562	83.3214540270848	155.92159657876	57.2744119743407	23.5431218816821
296	88_4	88	Mkoka	120	sembe	homegrown	1196	3.494	0.543322901	0.285	-0.54515514	6000	132.709907341411	136.233784746971	134.961511047755	136.709194583036	133.344975053457	136.109764789736	239.622950819672	232.306486101212	232.35566642908	234.579472558802	230.501781895937	233.674269422666	29.0833927298646	145.523877405559	29.4305060584462	51.3784746970776	27.1696364932288	98.1062009978617	295.660014255168	392.32359230221	316.199572344975	377.154668567356	292.503207412687	381.645759087669	129.684248039914	45.3300071275838	100.346400570207	71.0926585887384	114.007127583749	55.8852459016394	170.56022808268	43.8873841767641	112.506771204562	83.3214540270848	155.92159657876	57.2744119743407	23.5431218816821
297	88_5	88	Mkoka	75	sembe	homegrown	1196	19.772	1.296050602	1.652	0.218010043	3750	132.361111111111	136.061111111111	134.494444444444	136.681481481481	132.796296296296	135.912962962963	238.818518518518	228.761111111111	230.781481481481	231.503703703704	228.077777777778	230.646296296296	28.2925925925926	150.072222222222	28.85	53.2388888888889	26.6407407407407	102.47962962963	301.244444444444	393.614814814815	317.083333333333	374.633333333333	297.001851851852	379.12037037037	131.02962962963	44.9351851851852	101.924074074074	70.6166666666667	114.655555555556	55.0888888888889	171.457407407407	43.6314814814815	113.088888888889	83.0851851851852	156.775925925926	58.2166666666667	23.2111111111111
298	88_6	88	Mkoka	60	sembe	homegrown	1196	15.8	1.198657087	0.909	-0.041436117	3000	132.002906976744	135.723837209302	134.087209302326	136.363372093023	132.40988372093	135.523255813953	239.072674418605	227.375	230.110465116279	230.188953488372	227.811046511628	229.031976744186	28.5232558139535	152.880813953488	28.5087209302326	54.2093023255814	26.9389534883721	104.005813953488	301.345930232558	393.296511627907	317.406976744186	375.081395348837	296.273255813953	378.662790697674	131.593023255814	44.7267441860465	102.46511627907	70.1540697674419	114.84011627907	55.0436046511628	171.630813953488	43.156976744186	113.101744186047	83.0494186046512	157.476744186047	58.3895348837209	23.25
299	89_1	89	Mkoka	120	sembe	homegrown	1196	32.962	1.518013555	0.965	-0.015472687	6000	132.617730496454	136.178723404255	134.849645390071	136.658156028369	133.25390070922	136.063829787234	238.772340425532	231.516312056738	231.462411347518	233.690780141844	229.612765957447	232.816312056737	28.9673758865248	145.030496453901	29.2439716312058	50.8666666666666	27.0347517730496	98.0666666666667	294.014893617021	391.617021276596	315.006382978724	376.395744680851	290.978723404255	381.014184397163	129.04609929078	45.0886524822695	99.9482269503546	70.8304964539008	113.443971631206	55.6808510638298	170.403546099291	43.8092198581561	112.343971631206	83.2602836879433	155.736879432624	57.2234042553191	23.4609929078014
300	89_2	89	Mkoka	20	sembe	homegrown	1196	96.3	1.983626287	0.746	-0.127261173	1000	124.447368421053	128.947368421053	126.710526315789	129.315789473684	125.184210526316	128.552631578947	240.289473684211	227.315789473684	233.342105263158	233.289473684211	235.947368421053	231.631578947368	24.078947368421	142.421052631579	23.6578947368421	49.9736842105263	22.8157894736842	97.421052631579	298.447368421053	387.026315789474	317.263157894737	372.236842105263	289.657894736842	371.157894736842	129	43.8157894736842	99.421052631579	66.6052631578947	110.710526315789	51.8947368421053	164.368421052632	41.5526315789474	113.368421052632	80.4736842105263	149.842105263158	56.7105263157895	22.578947368421
301	89_3	89	Mkoka	120	dona	homegrown	1196	40.04	1.602494069	7.66	0.88422877	6000	132.617730496454	136.178723404255	134.849645390071	136.658156028369	133.25390070922	136.063829787234	238.772340425532	231.516312056738	231.462411347518	233.690780141844	229.612765957447	232.816312056737	28.9673758865248	145.030496453901	29.2439716312058	50.8666666666666	27.0347517730496	98.0666666666667	294.014893617021	391.617021276596	315.006382978724	376.395744680851	290.978723404255	381.014184397163	129.04609929078	45.0886524822695	99.9482269503546	70.8304964539008	113.443971631206	55.6808510638298	170.403546099291	43.8092198581561	112.343971631206	83.2602836879433	155.736879432624	57.2234042553191	23.4609929078014
302	89_4	89	Mkoka	30	sembe	homegrown	1196	4.78	0.679427897	0.133	-0.876148359	1500	128.770114942529	133.034482758621	131.114942528736	133.425287356322	129.436781609195	132.64367816092	242.172413793103	229.080459770115	233.425287356322	233.310344827586	234.275862068966	232.229885057471	25.5287356321839	145.965517241379	23.7816091954023	51.0689655172414	24.1379310344828	98.5402298850575	303.632183908046	393.045977011494	321.896551724138	375.241379310345	295.609195402299	376.137931034483	131.011494252874	44.4712643678161	101.425287356322	67.9425287356322	113.344827586207	53.9540229885057	169.436781609195	42.4367816091954	114.068965517241	82.3103448275862	154.126436781609	58.5747126436782	23.0574712643678
303	89_5	89	Mkoka	60	sembe	homegrown	1196	356.72	2.552327459	0.395	-0.403402904	3000	131.895953757225	135.745664739884	133.968208092486	136.384393063584	132.309248554913	135.531791907514	238.410404624277	227.219653179191	229.534682080925	229.843930635838	227.413294797688	228.794797687861	28.4971098265896	151.083815028902	28.5635838150289	53.393063583815	27.1589595375723	104.037572254335	300.765895953757	391.754335260116	316.832369942197	373.138728323699	295.913294797688	377.352601156069	131.352601156069	44.6011560693642	102.462427745665	69.9971098265896	114.956647398844	55.1473988439306	172.034682080925	43.1040462427746	113.196531791908	83.1734104046243	157.404624277457	58.5491329479769	23.228323699422
304	9_1	9	Pembamoto	120	sembe	homegrown	1343	3.751	0.574147064	0.972	-0.012333735	6000	123.539828431373	128.199754901961	126.107230392157	126.58762254902	125.613357843137	127.602328431373	217.376838235294	204.702205882353	204.919117647058	207.855392156863	203.593137254902	205.40625	45.7837009803921	150.240808823529	55.9332107843136	72.1789215686273	49.0257352941176	120.214460784314	291.15931372549	398.200980392157	338.635416666667	397.026348039216	292.013480392157	405.78431372549	122.667279411765	41.8511029411765	96.9895833333333	68.1611519607843	121	49.8713235294118	199.220588235294	48.1488970588236	135.199754901961	91.5122549019608	188.250612745098	57.9013480392157	31.4908088235294
305	9_2	9	Pembamoto	90	sembe	homegrown	1343	2.438	0.387033701	1.777	0.249687428	4500	123.927392739274	128.535753575358	126.445544554455	126.970297029703	126.050605060506	127.915291529153	219.895489548955	210.435643564356	210.54895489549	214.19801980198	208.825082508251	210.7799779978	42.9746974697469	145.392739273927	54.0814081408141	70.6402640264026	46.1980198019802	116.936193619362	291.971397139714	400.910891089109	343.202420242024	400.94499449945	292.555555555555	408.412541254125	120.781078107811	41.2519251925193	97.1562156215622	67.3564356435644	120.04400440044	48.973597359736	196.640264026403	47.9581958195819	133.860286028603	91.6600660066006	186.797579757976	57.7051705170517	30.4884488448845
306	90_1	90	Mkoka	120	dona	homegrown	1196	96.56	1.984797257	4.061	0.608632989	6000	132.61810466761	136.183168316832	134.845827439887	136.657708628006	133.253889674682	136.065770862801	238.765912305516	231.46676096181	231.389674681754	233.634370579915	229.548090523338	232.765912305516	28.9978783592645	144.975247524752	29.2835926449787	50.8182461103254	27.0926449787836	98.1124469589816	293.880480905234	391.502121640735	314.946958981612	376.301272984441	290.776520509194	380.92927864215	129.019801980198	45.0572842998586	99.893917963225	70.8118811881188	113.314710042433	55.6718528995756	170.422913719943	43.8571428571428	112.30198019802	83.2567185289958	155.698727015559	57.2397454031117	23.4512022630834
[truncated: 326 more columns]
